# Supplementary material for: Artifact interactions retard technological improvement: An empirical study
Source: PLoS One. 2017 Aug 4;12(8):e0179596. doi: 10.1371/journal.pone.0179596 (PMC5544181; doi:10.1371/journal.pone.0179596)
Supplement: S4 Table — lists technological domains and their associated patents which were studied. For each technological domain, column 3 provides the range of patent identification numbers associated with the respective domain. The S5 Table then presents an identification number and the associated patent along with its Google URL. (XLSX) [file pone.0179596.s004.xlsx]

## Sheet: Sheet1
S4 Table. List of technological domains and their associated patent identification numbers.
Domain number	Technological domains	Range of patent identification numbers in S5 Table
1	3D-Printing (industrial stereolithography)	1-100
2	Aircraft Transport	101-200
3	Electrochemical Battery Energy Storage	201-300
4	Camera Sensitivity	301-400
5	Capacitor Energy Storage	401-500
6	Combustion Engines	501-600
7	Computed Tomography (CT)	601-700
8	Electrical Energy Transmission	701-800
9	Electric Motors	801-900
10	Electrical Information Transmission	901-1000
11	Electronic Computation	1001-1100
12	Flywheel Energy Storage	1101-1200
13	Fuel Cell Energy Production	1201-1300
14	Genome Sequencing	1301-1400
15	Incandescent Artificial Illumination	1401-1500
16	LED Artificial Illumination	1501-1600
17	Magnetic Information Storage	1601-1700
18	Milling Machines	1701-1800
19	Magnet Resonance Imaging (MRI)	1801-1900
20	Optical Information Storage	1901-2000
21	Optical Information Transmission	2001-2100
22	Photolithography	2101-2200
23	Integrated Circuit Information Storage	2201-2300
24	Solar Photovoltaic Energy Generation	2301-2400
25	Superconductivity	2401-2500
26	Wind Turbine Energy Generation	2501-2600
27	Wireless Information Transmission	2601-2700
28	Integrated Circuit Processors	2701-2800
