# Supplementary material for: Artifact interactions retard technological improvement: An empirical study
Source: PLoS One. 2017 Aug 4;12(8):e0179596. doi: 10.1371/journal.pone.0179596 (PMC5544181; doi:10.1371/journal.pone.0179596)
Supplement: S5 Table — (XLSX) [file pone.0179596.s005.xlsx]

## Sheet: Sheet1
S5 Table. List of patent identification numbers from S4 Table and corresponding patents.
Patent identification number	Patent number	URL for Google patents
1	US5518680	http://www.google.com/patents/US5518680
2	US5545367	http://www.google.com/patents/US5545367
3	US5264061	http://www.google.com/patents/US5264061
4	US5173220	http://www.google.com/patents/US5173220
5	US5705117	http://www.google.com/patents/US5705117
6	US4844144	http://www.google.com/patents/US4844144
7	US5247180	http://www.google.com/patents/US5247180
8	US6193923	http://www.google.com/patents/US6193923
9	US4801477	http://www.google.com/patents/US4801477
10	US5143663	http://www.google.com/patents/US5143663
11	US5171490	http://www.google.com/patents/US5171490
12	US5149548	http://www.google.com/patents/US5149548
13	US5133987	http://www.google.com/patents/US5133987
14	US5855836	http://www.google.com/patents/US5855836
15	US5474719	http://www.google.com/patents/US5474719
16	US5015424	http://www.google.com/patents/US5015424
17	US5595703	http://www.google.com/patents/US5595703
18	US6500378	http://www.google.com/patents/US6500378
19	US5460758	http://www.google.com/patents/US5460758
20	US5234636	http://www.google.com/patents/US5234636
21	US5198159	http://www.google.com/patents/US5198159
22	US4942001	http://www.google.com/patents/US4942001
23	US5753274	http://www.google.com/patents/US5753274
24	US6730256	http://www.google.com/patents/US6730256
25	US4945032	http://www.google.com/patents/US4945032
26	US5945058	http://www.google.com/patents/US5945058
27	US5458825	http://www.google.com/patents/US5458825
28	US5597589	http://www.google.com/patents/US5597589
29	US5482659	http://www.google.com/patents/US5482659
30	US5637169	http://www.google.com/patents/US5637169
31	US4996010	http://www.google.com/patents/US4996010
32	US6051179	http://www.google.com/patents/US6051179
33	US6283997	http://www.google.com/patents/US6283997
34	US5238614	http://www.google.com/patents/US5238614
35	US6193922	http://www.google.com/patents/US6193922
36	US6117612	http://www.google.com/patents/US6117612
37	US5391072	http://www.google.com/patents/US5391072
38	US5972563	http://www.google.com/patents/US5972563
39	US5656230	http://www.google.com/patents/US5656230
40	US5639413	http://www.google.com/patents/US5639413
41	US5753171	http://www.google.com/patents/US5753171
42	US5258146	http://www.google.com/patents/US5258146
43	US5980813	http://www.google.com/patents/US5980813
44	US5183598	http://www.google.com/patents/US5183598
45	US5167882	http://www.google.com/patents/US5167882
46	US5897825	http://www.google.com/patents/US5897825
47	US5688464	http://www.google.com/patents/US5688464
48	US5437964	http://www.google.com/patents/US5437964
49	US5306446	http://www.google.com/patents/US5306446
50	US5573721	http://www.google.com/patents/US5573721
51	US5650260	http://www.google.com/patents/US5650260
52	US6585927	http://www.google.com/patents/US6585927
53	US6562278	http://www.google.com/patents/US6562278
54	US6261077	http://www.google.com/patents/US6261077
55	US5348693	http://www.google.com/patents/US5348693
56	US5139711	http://www.google.com/patents/US5139711
57	US5217653	http://www.google.com/patents/US5217653
58	US5151813	http://www.google.com/patents/US5151813
59	US5840239	http://www.google.com/patents/US5840239
60	US5616293	http://www.google.com/patents/US5616293
61	US5248249	http://www.google.com/patents/US5248249
62	US5106288	http://www.google.com/patents/US5106288
63	US4943928	http://www.google.com/patents/US4943928
64	US5011635	http://www.google.com/patents/US5011635
65	US5296335	http://www.google.com/patents/US5296335
66	US6841116	http://www.google.com/patents/US6841116
67	US5591563	http://www.google.com/patents/US5591563
68	US6632178	http://www.google.com/patents/US6632178
69	US6547552	http://www.google.com/patents/US6547552
70	US6780368	http://www.google.com/patents/US6780368
71	US5695708	http://www.google.com/patents/US5695708
72	US5135379	http://www.google.com/patents/US5135379
73	US6764636	http://www.google.com/patents/US6764636
74	US5785919	http://www.google.com/patents/US5785919
75	US6623687	http://www.google.com/patents/US6623687
76	US5461088	http://www.google.com/patents/US5461088
77	US6733267	http://www.google.com/patents/US6733267
78	US5855718	http://www.google.com/patents/US5855718
79	US6821462	http://www.google.com/patents/US6821462
80	US6224816	http://www.google.com/patents/US6224816
81	US6656409	http://www.google.com/patents/US6656409
82	US5089185	http://www.google.com/patents/US5089185
83	US5534104	http://www.google.com/patents/US5534104
84	US5506087	http://www.google.com/patents/US5506087
85	US6159411	http://www.google.com/patents/US6159411
86	US5536467	http://www.google.com/patents/US5536467
87	US5665401	http://www.google.com/patents/US5665401
88	US5731388	http://www.google.com/patents/US5731388
89	US6413697	http://www.google.com/patents/US6413697
90	US5922364	http://www.google.com/patents/US5922364
91	US5415820	http://www.google.com/patents/US5415820
92	US5009585	http://www.google.com/patents/US5009585
93	US5391460	http://www.google.com/patents/US5391460
94	US5728345	http://www.google.com/patents/US5728345
95	US6406658	http://www.google.com/patents/US6406658
96	US6107008	http://www.google.com/patents/US6107008
97	US7128866	http://www.google.com/patents/US7128866
98	US5622811	http://www.google.com/patents/US5622811
99	US6126884	http://www.google.com/patents/US6126884
100	US5603797	http://www.google.com/patents/US5603797
101	US5128671	http://www.google.com/patents/US5128671
102	US4800721	http://www.google.com/patents/US4800721
103	US5142931	http://www.google.com/patents/US5142931
104	US4477043	http://www.google.com/patents/US4477043
105	US4584603	http://www.google.com/patents/US4584603
106	US6056237	http://www.google.com/patents/US6056237
107	US5810284	http://www.google.com/patents/US5810284
108	US4632341	http://www.google.com/patents/US4632341
109	US6965816	http://www.google.com/patents/US6965816
110	US4684081	http://www.google.com/patents/US4684081
111	US5441218	http://www.google.com/patents/US5441218
112	US4150803	http://www.google.com/patents/US4150803
113	US5088665	http://www.google.com/patents/US5088665
114	US4994660	http://www.google.com/patents/US4994660
115	US5133516	http://www.google.com/patents/US5133516
116	US5518208	http://www.google.com/patents/US5518208
117	US5539624	http://www.google.com/patents/US5539624
118	US4158449	http://www.google.com/patents/US4158449
119	US5493497	http://www.google.com/patents/US5493497
120	US5890441	http://www.google.com/patents/US5890441
121	US4310132	http://www.google.com/patents/US4310132
122	US5411224	http://www.google.com/patents/US5411224
123	US4671470	http://www.google.com/patents/US4671470
124	US5746391	http://www.google.com/patents/US5746391
125	US5108048	http://www.google.com/patents/US5108048
126	US5906336	http://www.google.com/patents/US5906336
127	US5058837	http://www.google.com/patents/US5058837
128	US5082207	http://www.google.com/patents/US5082207
129	US5662294	http://www.google.com/patents/US5662294
130	US5129597	http://www.google.com/patents/US5129597
131	US4796192	http://www.google.com/patents/US4796192
132	US4420808	http://www.google.com/patents/US4420808
133	US5275357	http://www.google.com/patents/US5275357
134	US5875998	http://www.google.com/patents/US5875998
135	US5083727	http://www.google.com/patents/US5083727
136	US4351502	http://www.google.com/patents/US4351502
137	US6114050	http://www.google.com/patents/US6114050
138	US6381519	http://www.google.com/patents/US6381519
139	US5530650	http://www.google.com/patents/US5530650
140	US4674712	http://www.google.com/patents/US4674712
141	US5743490	http://www.google.com/patents/US5743490
142	US4378920	http://www.google.com/patents/US4378920
143	US4292375	http://www.google.com/patents/US4292375
144	US4120470	http://www.google.com/patents/US4120470
145	US4784355	http://www.google.com/patents/US4784355
146	US4556180	http://www.google.com/patents/US4556180
147	US4706910	http://www.google.com/patents/US4706910
148	US6364250	http://www.google.com/patents/US6364250
149	US4458863	http://www.google.com/patents/US4458863
150	US4293110	http://www.google.com/patents/US4293110
151	US4285482	http://www.google.com/patents/US4285482
152	US4830315	http://www.google.com/patents/US4830315
153	US6190484	http://www.google.com/patents/US6190484
154	US5429326	http://www.google.com/patents/US5429326
155	US4828203	http://www.google.com/patents/US4828203
156	US5114100	http://www.google.com/patents/US5114100
157	US6340135	http://www.google.com/patents/US6340135
158	US4720065	http://www.google.com/patents/US4720065
159	US5074495	http://www.google.com/patents/US5074495
160	US5347204	http://www.google.com/patents/US5347204
161	US4536843	http://www.google.com/patents/US4536843
162	US5024399	http://www.google.com/patents/US5024399
163	US4471927	http://www.google.com/patents/US4471927
164	US4650140	http://www.google.com/patents/US4650140
165	US4593870	http://www.google.com/patents/US4593870
166	US4066227	http://www.google.com/patents/US4066227
167	US5497961	http://www.google.com/patents/US5497961
168	US6898492	http://www.google.com/patents/US6898492
169	US4811919	http://www.google.com/patents/US4811919
170	US4892274	http://www.google.com/patents/US4892274
171	US5222699	http://www.google.com/patents/US5222699
172	US4479620	http://www.google.com/patents/US4479620
173	US4131253	http://www.google.com/patents/US4131253
174	US5524847	http://www.google.com/patents/US5524847
175	US5934615	http://www.google.com/patents/US5934615
176	US4479621	http://www.google.com/patents/US4479621
177	US4738416	http://www.google.com/patents/US4738416
178	US4185799	http://www.google.com/patents/US4185799
179	US5841079	http://www.google.com/patents/US5841079
180	US4650138	http://www.google.com/patents/US4650138
181	US4326682	http://www.google.com/patents/US4326682
182	US5957413	http://www.google.com/patents/US5957413
183	US4732351	http://www.google.com/patents/US4732351
184	US6045204	http://www.google.com/patents/US6045204
185	US4749150	http://www.google.com/patents/US4749150
186	US4055317	http://www.google.com/patents/US4055317
187	US4911381	http://www.google.com/patents/US4911381
188	US5634613	http://www.google.com/patents/US5634613
189	US6405975	http://www.google.com/patents/US6405975
190	US5344696	http://www.google.com/patents/US5344696
191	US4441675	http://www.google.com/patents/US4441675
192	US4266741	http://www.google.com/patents/US4266741
193	US5899411	http://www.google.com/patents/US5899411
194	US5028017	http://www.google.com/patents/US5028017
195	US4957121	http://www.google.com/patents/US4957121
196	US4717097	http://www.google.com/patents/US4717097
197	US5927656	http://www.google.com/patents/US5927656
198	US4247066	http://www.google.com/patents/US4247066
199	US5158252	http://www.google.com/patents/US5158252
200	US4706902	http://www.google.com/patents/US4706902
201	US5338625	http://www.google.com/patents/US5338625
202	US5296318	http://www.google.com/patents/US5296318
203	US4833048	http://www.google.com/patents/US4833048
204	US5827602	http://www.google.com/patents/US5827602
205	US5314765	http://www.google.com/patents/US5314765
206	US6072299	http://www.google.com/patents/US6072299
207	US4214969	http://www.google.com/patents/US4214969
208	US5316871	http://www.google.com/patents/US5316871
209	US5597660	http://www.google.com/patents/US5597660
210	US5569520	http://www.google.com/patents/US5569520
211	US5612152	http://www.google.com/patents/US5612152
212	US5677077	http://www.google.com/patents/US5677077
213	US5411592	http://www.google.com/patents/US5411592
214	US4255500	http://www.google.com/patents/US4255500
215	US5567210	http://www.google.com/patents/US5567210
216	US5439760	http://www.google.com/patents/US5439760
217	US5206097	http://www.google.com/patents/US5206097
218	US6074777	http://www.google.com/patents/US6074777
219	US6300002	http://www.google.com/patents/US6300002
220	US5445906	http://www.google.com/patents/US5445906
221	US4804592	http://www.google.com/patents/US4804592
222	US5028500	http://www.google.com/patents/US5028500
223	US6013113	http://www.google.com/patents/US6013113
224	US6547839	http://www.google.com/patents/US6547839
225	US5516598	http://www.google.com/patents/US5516598
226	US5498489	http://www.google.com/patents/US5498489
227	US6024848	http://www.google.com/patents/US6024848
228	US4917974	http://www.google.com/patents/US4917974
229	US4728586	http://www.google.com/patents/US4728586
230	US6187062	http://www.google.com/patents/US6187062
231	US5731101	http://www.google.com/patents/US5731101
232	US5324599	http://www.google.com/patents/US5324599
233	US6347958	http://www.google.com/patents/US6347958
234	US5300373	http://www.google.com/patents/US5300373
235	US4913983	http://www.google.com/patents/US4913983
236	US5455126	http://www.google.com/patents/US5455126
237	US5561004	http://www.google.com/patents/US5561004
238	US4310609	http://www.google.com/patents/US4310609
239	US4289836	http://www.google.com/patents/US4289836
240	US6168884	http://www.google.com/patents/US6168884
241	US5601947	http://www.google.com/patents/US5601947
242	US4792504	http://www.google.com/patents/US4792504
243	US4654279	http://www.google.com/patents/US4654279
244	US5705293	http://www.google.com/patents/US5705293
245	US4650730	http://www.google.com/patents/US4650730
246	US4950561	http://www.google.com/patents/US4950561
247	US5538812	http://www.google.com/patents/US5538812
248	US5681666	http://www.google.com/patents/US5681666
249	US4507371	http://www.google.com/patents/US4507371
250	US4623597	http://www.google.com/patents/US4623597
251	US5147739	http://www.google.com/patents/US5147739
252	US6432585	http://www.google.com/patents/US6432585
253	US5643693	http://www.google.com/patents/US5643693
254	US5705291	http://www.google.com/patents/US5705291
255	US4251603	http://www.google.com/patents/US4251603
256	US6280875	http://www.google.com/patents/US6280875
257	US4615959	http://www.google.com/patents/US4615959
258	US4997732	http://www.google.com/patents/US4997732
259	US5169736	http://www.google.com/patents/US5169736
260	US4985317	http://www.google.com/patents/US4985317
261	US5804329	http://www.google.com/patents/US5804329
262	US4957826	http://www.google.com/patents/US4957826
263	US4680527	http://www.google.com/patents/US4680527
264	US5635039	http://www.google.com/patents/US5635039
265	US6074775	http://www.google.com/patents/US6074775
266	US5882812	http://www.google.com/patents/US5882812
267	US4009052	http://www.google.com/patents/US4009052
268	US5648187	http://www.google.com/patents/US5648187
269	US5037712	http://www.google.com/patents/US5037712
270	US6645675	http://www.google.com/patents/US6645675
271	US6203944	http://www.google.com/patents/US6203944
272	US4964877	http://www.google.com/patents/US4964877
273	US4987042	http://www.google.com/patents/US4987042
274	US5534765	http://www.google.com/patents/US5534765
275	US4828939	http://www.google.com/patents/US4828939
276	US5326652	http://www.google.com/patents/US5326652
277	US5110696	http://www.google.com/patents/US5110696
278	US6277512	http://www.google.com/patents/US6277512
279	US6235427	http://www.google.com/patents/US6235427
280	US5639571	http://www.google.com/patents/US5639571
281	US5482792	http://www.google.com/patents/US5482792
282	US4562124	http://www.google.com/patents/US4562124
283	US4246324	http://www.google.com/patents/US4246324
284	US5316877	http://www.google.com/patents/US5316877
285	US5849431	http://www.google.com/patents/US5849431
286	US5180645	http://www.google.com/patents/US5180645
287	US5561000	http://www.google.com/patents/US5561000
288	US4098965	http://www.google.com/patents/US4098965
289	US5187033	http://www.google.com/patents/US5187033
290	US5356728	http://www.google.com/patents/US5356728
291	US5709968	http://www.google.com/patents/US5709968
292	US4935317	http://www.google.com/patents/US4935317
293	US4485154	http://www.google.com/patents/US4485154
294	US4405416	http://www.google.com/patents/US4405416
295	US5879834	http://www.google.com/patents/US5879834
296	US5200686	http://www.google.com/patents/US5200686
297	US5933330	http://www.google.com/patents/US5933330
298	US5554452	http://www.google.com/patents/US5554452
299	US5362577	http://www.google.com/patents/US5362577
300	US5596567	http://www.google.com/patents/US5596567
301	US5262871	http://www.google.com/patents/US5262871
302	US6140630	http://www.google.com/patents/US6140630
303	US5949483	http://www.google.com/patents/US5949483
304	US6130448	http://www.google.com/patents/US6130448
305	US5345266	http://www.google.com/patents/US5345266
306	US4853785	http://www.google.com/patents/US4853785
307	US5631704	http://www.google.com/patents/US5631704
308	US4805026	http://www.google.com/patents/US4805026
309	US4816916	http://www.google.com/patents/US4816916
310	US6476376	http://www.google.com/patents/US6476376
311	US6512544	http://www.google.com/patents/US6512544
312	US5111263	http://www.google.com/patents/US5111263
313	US4323925	http://www.google.com/patents/US4323925
314	US6657665	http://www.google.com/patents/US6657665
315	US6107655	http://www.google.com/patents/US6107655
316	US4613895	http://www.google.com/patents/US4613895
317	US6801253	http://www.google.com/patents/US6801253
318	US6670990	http://www.google.com/patents/US6670990
319	US5812191	http://www.google.com/patents/US5812191
320	US6075256	http://www.google.com/patents/US6075256
321	US6236063	http://www.google.com/patents/US6236063
322	US4952788	http://www.google.com/patents/US4952788
323	US4280141	http://www.google.com/patents/US4280141
324	US4395736	http://www.google.com/patents/US4395736
325	US6795120	http://www.google.com/patents/US6795120
326	US6635914	http://www.google.com/patents/US6635914
327	US7683954	http://www.google.com/patents/US7683954
328	US6097432	http://www.google.com/patents/US6097432
329	US6483652	http://www.google.com/patents/US6483652
330	US6560047	http://www.google.com/patents/US6560047
331	US6552323	http://www.google.com/patents/US6552323
332	US5883830	http://www.google.com/patents/US5883830
333	US4441206	http://www.google.com/patents/US4441206
334	US6369853	http://www.google.com/patents/US6369853
335	US5962844	http://www.google.com/patents/US5962844
336	US6493030	http://www.google.com/patents/US6493030
337	US6714239	http://www.google.com/patents/US6714239
338	US4263623	http://www.google.com/patents/US4263623
339	US5602585	http://www.google.com/patents/US5602585
340	US6233368	http://www.google.com/patents/US6233368
341	US7016089	http://www.google.com/patents/US7016089
342	US5184018	http://www.google.com/patents/US5184018
343	US4839735	http://www.google.com/patents/US4839735
344	US6476864	http://www.google.com/patents/US6476864
345	US4293877	http://www.google.com/patents/US4293877
346	US6323490	http://www.google.com/patents/US6323490
347	US6690423	http://www.google.com/patents/US6690423
348	US5786589	http://www.google.com/patents/US5786589
349	US5880777	http://www.google.com/patents/US5880777
350	US6147389	http://www.google.com/patents/US6147389
351	US6423994	http://www.google.com/patents/US6423994
352	US6040810	http://www.google.com/patents/US6040810
353	US6960751	http://www.google.com/patents/US6960751
354	US6831692	http://www.google.com/patents/US6831692
355	US4145721	http://www.google.com/patents/US4145721
356	US4926247	http://www.google.com/patents/US4926247
357	US6137100	http://www.google.com/patents/US6137100
358	US4626915	http://www.google.com/patents/US4626915
359	US4602289	http://www.google.com/patents/US4602289
360	US4407010	http://www.google.com/patents/US4407010
361	US6320617	http://www.google.com/patents/US6320617
362	US5835141	http://www.google.com/patents/US5835141
363	US5355165	http://www.google.com/patents/US5355165
364	US4471378	http://www.google.com/patents/US4471378
365	US6747638	http://www.google.com/patents/US6747638
366	US6218656	http://www.google.com/patents/US6218656
367	US5508740	http://www.google.com/patents/US5508740
368	US4242700	http://www.google.com/patents/US4242700
369	US5933190	http://www.google.com/patents/US5933190
370	US5892541	http://www.google.com/patents/US5892541
371	US4689652	http://www.google.com/patents/US4689652
372	US4330796	http://www.google.com/patents/US4330796
373	US6977684	http://www.google.com/patents/US6977684
374	US5172249	http://www.google.com/patents/US5172249
375	US5144447	http://www.google.com/patents/US5144447
376	US6252218	http://www.google.com/patents/US6252218
377	US4322753	http://www.google.com/patents/US4322753
378	US4012587	http://www.google.com/patents/US4012587
379	US5539461	http://www.google.com/patents/US5539461
380	US6518656	http://www.google.com/patents/US6518656
381	US6246436	http://www.google.com/patents/US6246436
382	US6798030	http://www.google.com/patents/US6798030
383	US6005619	http://www.google.com/patents/US6005619
384	US4380755	http://www.google.com/patents/US4380755
385	US5289286	http://www.google.com/patents/US5289286
386	US6650369	http://www.google.com/patents/US6650369
387	US6069377	http://www.google.com/patents/US6069377
388	US5973311	http://www.google.com/patents/US5973311
389	US4573077	http://www.google.com/patents/US4573077
390	US4513313	http://www.google.com/patents/US4513313
391	US4200892	http://www.google.com/patents/US4200892
392	US6046466	http://www.google.com/patents/US6046466
393	US6163026	http://www.google.com/patents/US6163026
394	US4419696	http://www.google.com/patents/US4419696
395	US5200819	http://www.google.com/patents/US5200819
396	US4985758	http://www.google.com/patents/US4985758
397	US6084229	http://www.google.com/patents/US6084229
398	US5134489	http://www.google.com/patents/US5134489
399	US4663656	http://www.google.com/patents/US4663656
400	US6614479	http://www.google.com/patents/US6614479
401	US5335138	http://www.google.com/patents/US5335138
402	US5392189	http://www.google.com/patents/US5392189
403	US5880925	http://www.google.com/patents/US5880925
404	US5827602	http://www.google.com/patents/US5827602
405	US4663824	http://www.google.com/patents/US4663824
406	US5440446	http://www.google.com/patents/US5440446
407	US5572052	http://www.google.com/patents/US5572052
408	US4831494	http://www.google.com/patents/US4831494
409	US6181545	http://www.google.com/patents/US6181545
410	US5161086	http://www.google.com/patents/US5161086
411	US5555486	http://www.google.com/patents/US5555486
412	US5005102	http://www.google.com/patents/US5005102
413	US5053917	http://www.google.com/patents/US5053917
414	US5208725	http://www.google.com/patents/US5208725
415	US5729428	http://www.google.com/patents/US5729428
416	US4424551	http://www.google.com/patents/US4424551
417	US5867361	http://www.google.com/patents/US5867361
418	US5122923	http://www.google.com/patents/US5122923
419	US4910645	http://www.google.com/patents/US4910645
420	US5650759	http://www.google.com/patents/US5650759
421	US5469324	http://www.google.com/patents/US5469324
422	US5959829	http://www.google.com/patents/US5959829
423	US5150283	http://www.google.com/patents/US5150283
424	US5473503	http://www.google.com/patents/US5473503
425	US5027253	http://www.google.com/patents/US5027253
426	US5448447	http://www.google.com/patents/US5448447
427	US5187638	http://www.google.com/patents/US5187638
428	US6322912	http://www.google.com/patents/US6322912
429	US5563762	http://www.google.com/patents/US5563762
430	US5886867	http://www.google.com/patents/US5886867
431	US5930109	http://www.google.com/patents/US5930109
432	US5173835	http://www.google.com/patents/US5173835
433	US5150276	http://www.google.com/patents/US5150276
434	US5357399	http://www.google.com/patents/US5357399
435	US5754394	http://www.google.com/patents/US5754394
436	US4562511	http://www.google.com/patents/US4562511
437	US5452178	http://www.google.com/patents/US5452178
438	US5581436	http://www.google.com/patents/US5581436
439	US5117206	http://www.google.com/patents/US5117206
440	US4996627	http://www.google.com/patents/US4996627
441	US6292351	http://www.google.com/patents/US6292351
442	US5471364	http://www.google.com/patents/US5471364
443	US5566045	http://www.google.com/patents/US5566045
444	US6008980	http://www.google.com/patents/US6008980
445	US5260855	http://www.google.com/patents/US5260855
446	US5926357	http://www.google.com/patents/US5926357
447	US5638251	http://www.google.com/patents/US5638251
448	US5949639	http://www.google.com/patents/US5949639
449	US4982309	http://www.google.com/patents/US4982309
450	US6674635	http://www.google.com/patents/US6674635
451	US4618914	http://www.google.com/patents/US4618914
452	US6414835	http://www.google.com/patents/US6414835
453	US6229684	http://www.google.com/patents/US6229684
454	US5495386	http://www.google.com/patents/US5495386
455	US5369544	http://www.google.com/patents/US5369544
456	US5185689	http://www.google.com/patents/US5185689
457	US4177496	http://www.google.com/patents/US4177496
458	US6418009	http://www.google.com/patents/US6418009
459	US5191509	http://www.google.com/patents/US5191509
460	US5798903	http://www.google.com/patents/US5798903
461	US6377440	http://www.google.com/patents/US6377440
462	US4746557	http://www.google.com/patents/US4746557
463	US5999398	http://www.google.com/patents/US5999398
464	US4862328	http://www.google.com/patents/US4862328
465	US5983472	http://www.google.com/patents/US5983472
466	US5406447	http://www.google.com/patents/US5406447
467	US5140497	http://www.google.com/patents/US5140497
468	US4945452	http://www.google.com/patents/US4945452
469	US6191932	http://www.google.com/patents/US6191932
470	US6404614	http://www.google.com/patents/US6404614
471	US5870273	http://www.google.com/patents/US5870273
472	US6191936	http://www.google.com/patents/US6191936
473	US5867363	http://www.google.com/patents/US5867363
474	US6038121	http://www.google.com/patents/US6038121
475	US4084965	http://www.google.com/patents/US4084965
476	US5479316	http://www.google.com/patents/US5479316
477	US6324048	http://www.google.com/patents/US6324048
478	US4085435	http://www.google.com/patents/US4085435
479	US6205016	http://www.google.com/patents/US6205016
480	US6094339	http://www.google.com/patents/US6094339
481	US5963418	http://www.google.com/patents/US5963418
482	US6092269	http://www.google.com/patents/US6092269
483	US6699265	http://www.google.com/patents/US6699265
484	US5590016	http://www.google.com/patents/US5590016
485	US5978207	http://www.google.com/patents/US5978207
486	US5531003	http://www.google.com/patents/US5531003
487	US4437139	http://www.google.com/patents/US4437139
488	US5111355	http://www.google.com/patents/US5111355
489	US6208501	http://www.google.com/patents/US6208501
490	US5450279	http://www.google.com/patents/US5450279
491	US6331930	http://www.google.com/patents/US6331930
492	US4683516	http://www.google.com/patents/US4683516
493	US6370013	http://www.google.com/patents/US6370013
494	US5155657	http://www.google.com/patents/US5155657
495	US6201682	http://www.google.com/patents/US6201682
496	US5086374	http://www.google.com/patents/US5086374
497	US5870274	http://www.google.com/patents/US5870274
498	US4584625	http://www.google.com/patents/US4584625
499	US6687118	http://www.google.com/patents/US6687118
500	US4168518	http://www.google.com/patents/US4168518
501	US4858572	http://www.google.com/patents/US4858572
502	US6023929	http://www.google.com/patents/US6023929
503	US5875743	http://www.google.com/patents/US5875743
504	US4031864	http://www.google.com/patents/US4031864
505	US5408979	http://www.google.com/patents/US5408979
506	US4774914	http://www.google.com/patents/US4774914
507	US5249554	http://www.google.com/patents/US5249554
508	US4567857	http://www.google.com/patents/US4567857
509	US6301887	http://www.google.com/patents/US6301887
510	US5544626	http://www.google.com/patents/US5544626
511	US6276334	http://www.google.com/patents/US6276334
512	US6230683	http://www.google.com/patents/US6230683
513	US4572114	http://www.google.com/patents/US4572114
514	US5669341	http://www.google.com/patents/US5669341
515	US4993386	http://www.google.com/patents/US4993386
516	US4151817	http://www.google.com/patents/US4151817
517	US7159568	http://www.google.com/patents/US7159568
518	US4823825	http://www.google.com/patents/US4823825
519	US4203393	http://www.google.com/patents/US4203393
520	US6711893	http://www.google.com/patents/US6711893
521	US6990956	http://www.google.com/patents/US6990956
522	US4402296	http://www.google.com/patents/US4402296
523	US4829947	http://www.google.com/patents/US4829947
524	US6039026	http://www.google.com/patents/US6039026
525	US6390054	http://www.google.com/patents/US6390054
526	US5680841	http://www.google.com/patents/US5680841
527	US4572118	http://www.google.com/patents/US4572118
528	US4805571	http://www.google.com/patents/US4805571
529	US4597365	http://www.google.com/patents/US4597365
530	US4255789	http://www.google.com/patents/US4255789
531	US5184578	http://www.google.com/patents/US5184578
532	US5289805	http://www.google.com/patents/US5289805
533	US6237551	http://www.google.com/patents/US6237551
534	US5930992	http://www.google.com/patents/US5930992
535	US6336436	http://www.google.com/patents/US6336436
536	US5682854	http://www.google.com/patents/US5682854
537	US5201296	http://www.google.com/patents/US5201296
538	US5237967	http://www.google.com/patents/US5237967
539	US5771868	http://www.google.com/patents/US5771868
540	US6273076	http://www.google.com/patents/US6273076
541	US5927075	http://www.google.com/patents/US5927075
542	US5642705	http://www.google.com/patents/US5642705
543	US5797360	http://www.google.com/patents/US5797360
544	US4621599	http://www.google.com/patents/US4621599
545	US4794890	http://www.google.com/patents/US4794890
546	US5233944	http://www.google.com/patents/US5233944
547	US4121552	http://www.google.com/patents/US4121552
548	US5357908	http://www.google.com/patents/US5357908
549	US5131624	http://www.google.com/patents/US5131624
550	US4075985	http://www.google.com/patents/US4075985
551	US5887554	http://www.google.com/patents/US5887554
552	US4317439	http://www.google.com/patents/US4317439
553	US4197767	http://www.google.com/patents/US4197767
554	US6019076	http://www.google.com/patents/US6019076
555	US4779582	http://www.google.com/patents/US4779582
556	US4341826	http://www.google.com/patents/US4341826
557	US5535643	http://www.google.com/patents/US5535643
558	US4357662	http://www.google.com/patents/US4357662
559	US4203397	http://www.google.com/patents/US4203397
560	US4627406	http://www.google.com/patents/US4627406
561	US6959693	http://www.google.com/patents/US6959693
562	US5339777	http://www.google.com/patents/US5339777
563	US5040501	http://www.google.com/patents/US5040501
564	US6170443	http://www.google.com/patents/US6170443
565	US5437250	http://www.google.com/patents/US5437250
566	US7287492	http://www.google.com/patents/US7287492
567	US5090364	http://www.google.com/patents/US5090364
568	US5190013	http://www.google.com/patents/US5190013
569	US4517931	http://www.google.com/patents/US4517931
570	US4305352	http://www.google.com/patents/US4305352
571	US5492098	http://www.google.com/patents/US5492098
572	US4245611	http://www.google.com/patents/US4245611
573	US6389806	http://www.google.com/patents/US6389806
574	US6386177	http://www.google.com/patents/US6386177
575	US4280457	http://www.google.com/patents/US4280457
576	US5657725	http://www.google.com/patents/US5657725
577	US7278396	http://www.google.com/patents/US7278396
578	US5649517	http://www.google.com/patents/US5649517
579	US6109225	http://www.google.com/patents/US6109225
580	US5765514	http://www.google.com/patents/US5765514
581	US4856465	http://www.google.com/patents/US4856465
582	USR33270	http://www.google.com/patents/USR33270
583	US4257377	http://www.google.com/patents/US4257377
584	US4998518	http://www.google.com/patents/US4998518
585	US5158054	http://www.google.com/patents/US5158054
586	US4777915	http://www.google.com/patents/US4777915
587	US5440880	http://www.google.com/patents/US5440880
588	US6301888	http://www.google.com/patents/US6301888
589	US4359993	http://www.google.com/patents/US4359993
590	US5115782	http://www.google.com/patents/US5115782
591	US4364342	http://www.google.com/patents/US4364342
592	US5647312	http://www.google.com/patents/US5647312
593	US6035640	http://www.google.com/patents/US6035640
594	US4200064	http://www.google.com/patents/US4200064
595	US5832880	http://www.google.com/patents/US5832880
596	US5924395	http://www.google.com/patents/US5924395
597	US5146890	http://www.google.com/patents/US5146890
598	US5937809	http://www.google.com/patents/US5937809
599	US6058906	http://www.google.com/patents/US6058906
600	US5150690	http://www.google.com/patents/US5150690
601	US4791934	http://www.google.com/patents/US4791934
602	US5078140	http://www.google.com/patents/US5078140
603	US4608977	http://www.google.com/patents/US4608977
604	US5377678	http://www.google.com/patents/US5377678
605	US4583538	http://www.google.com/patents/US4583538
606	US5367552	http://www.google.com/patents/US5367552
607	US4583242	http://www.google.com/patents/US4583242
608	US5186174	http://www.google.com/patents/US5186174
609	US4341220	http://www.google.com/patents/US4341220
610	US4663711	http://www.google.com/patents/US4663711
611	US4635197	http://www.google.com/patents/US4635197
612	US6285902	http://www.google.com/patents/US6285902
613	US5588430	http://www.google.com/patents/US5588430
614	US5265610	http://www.google.com/patents/US5265610
615	US5951475	http://www.google.com/patents/US5951475
616	US5394457	http://www.google.com/patents/US5394457
617	US5368030	http://www.google.com/patents/US5368030
618	US5182764	http://www.google.com/patents/US5182764
619	US6018562	http://www.google.com/patents/US6018562
620	US5642393	http://www.google.com/patents/US5642393
621	US5251635	http://www.google.com/patents/US5251635
622	US4841975	http://www.google.com/patents/US4841975
623	US4256112	http://www.google.com/patents/US4256112
624	US5469847	http://www.google.com/patents/US5469847
625	US6118845	http://www.google.com/patents/US6118845
626	US4366382	http://www.google.com/patents/US4366382
627	US4383327	http://www.google.com/patents/US4383327
628	US4838265	http://www.google.com/patents/US4838265
629	US5031203	http://www.google.com/patents/US5031203
630	US5117829	http://www.google.com/patents/US5117829
631	US5730129	http://www.google.com/patents/US5730129
632	US6527443	http://www.google.com/patents/US6527443
633	US4352021	http://www.google.com/patents/US4352021
634	US4860331	http://www.google.com/patents/US4860331
635	US5735276	http://www.google.com/patents/US5735276
636	US6094472	http://www.google.com/patents/US6094472
637	US5434418	http://www.google.com/patents/US5434418
638	US5692028	http://www.google.com/patents/US5692028
639	US6196715	http://www.google.com/patents/US6196715
640	US6510195	http://www.google.com/patents/US6510195
641	US4922915	http://www.google.com/patents/US4922915
642	US6701174	http://www.google.com/patents/US6701174
643	US5807252	http://www.google.com/patents/US5807252
644	US5690108	http://www.google.com/patents/US5690108
645	US6050724	http://www.google.com/patents/US6050724
646	US5864146	http://www.google.com/patents/US5864146
647	US5966422	http://www.google.com/patents/US5966422
648	US5181234	http://www.google.com/patents/US5181234
649	US5524133	http://www.google.com/patents/US5524133
650	US5313511	http://www.google.com/patents/US5313511
651	US4884566	http://www.google.com/patents/US4884566
652	US5764683	http://www.google.com/patents/US5764683
653	US6584174	http://www.google.com/patents/US6584174
654	US6307914	http://www.google.com/patents/US6307914
655	US5923727	http://www.google.com/patents/US5923727
656	US5056523	http://www.google.com/patents/US5056523
657	US5699799	http://www.google.com/patents/US5699799
658	US4599740	http://www.google.com/patents/US4599740
659	US5872828	http://www.google.com/patents/US5872828
660	US4319136	http://www.google.com/patents/US4319136
661	US4837794	http://www.google.com/patents/US4837794
662	US6185271	http://www.google.com/patents/US6185271
663	US4991189	http://www.google.com/patents/US4991189
664	US6223067	http://www.google.com/patents/US6223067
665	US6842502	http://www.google.com/patents/US6842502
666	US5386447	http://www.google.com/patents/US5386447
667	US5400378	http://www.google.com/patents/US5400378
668	US4228353	http://www.google.com/patents/US4228353
669	US5014293	http://www.google.com/patents/US5014293
670	US4848327	http://www.google.com/patents/US4848327
671	US6112109	http://www.google.com/patents/US6112109
672	US6421412	http://www.google.com/patents/US6421412
673	US5379333	http://www.google.com/patents/US5379333
674	US4259725	http://www.google.com/patents/US4259725
675	US5812629	http://www.google.com/patents/US5812629
676	US6139183	http://www.google.com/patents/US6139183
677	US5642394	http://www.google.com/patents/US5642394
678	US6236709	http://www.google.com/patents/US6236709
679	US5848115	http://www.google.com/patents/US5848115
680	US5664001	http://www.google.com/patents/US5664001
681	US6041097	http://www.google.com/patents/US6041097
682	US5636255	http://www.google.com/patents/US5636255
683	US5345490	http://www.google.com/patents/US5345490
684	US5859891	http://www.google.com/patents/US5859891
685	US4064440	http://www.google.com/patents/US4064440
686	US4160906	http://www.google.com/patents/US4160906
687	US4149081	http://www.google.com/patents/US4149081
688	US5442674	http://www.google.com/patents/US5442674
689	US6542580	http://www.google.com/patents/US6542580
690	US5474072	http://www.google.com/patents/US5474072
691	US5459769	http://www.google.com/patents/US5459769
692	US4789929	http://www.google.com/patents/US4789929
693	US5237598	http://www.google.com/patents/US5237598
694	US6435715	http://www.google.com/patents/US6435715
695	US5987094	http://www.google.com/patents/US5987094
696	US4825454	http://www.google.com/patents/US4825454
697	US4891829	http://www.google.com/patents/US4891829
698	US5461655	http://www.google.com/patents/US5461655
699	US5526394	http://www.google.com/patents/US5526394
700	US6426991	http://www.google.com/patents/US6426991
701	US6362986	http://www.google.com/patents/US6362986
702	US4761725	http://www.google.com/patents/US4761725
703	US5710699	http://www.google.com/patents/US5710699
704	US5373195	http://www.google.com/patents/US5373195
705	US5930121	http://www.google.com/patents/US5930121
706	US5625545	http://www.google.com/patents/US5625545
707	US5293308	http://www.google.com/patents/US5293308
708	US6219623	http://www.google.com/patents/US6219623
709	US5768118	http://www.google.com/patents/US5768118
710	US4855888	http://www.google.com/patents/US4855888
711	US4047091	http://www.google.com/patents/US4047091
712	US4541041	http://www.google.com/patents/US4541041
713	US4384321	http://www.google.com/patents/US4384321
714	US5627412	http://www.google.com/patents/US5627412
715	US5291382	http://www.google.com/patents/US5291382
716	US5875103	http://www.google.com/patents/US5875103
717	US4788634	http://www.google.com/patents/US4788634
718	US4184197	http://www.google.com/patents/US4184197
719	US4870555	http://www.google.com/patents/US4870555
720	US5027264	http://www.google.com/patents/US5027264
721	US5117346	http://www.google.com/patents/US5117346
722	US6958920	http://www.google.com/patents/US6958920
723	US4992919	http://www.google.com/patents/US4992919
724	US5754417	http://www.google.com/patents/US5754417
725	US4441146	http://www.google.com/patents/US4441146
726	US4736151	http://www.google.com/patents/US4736151
727	US4648021	http://www.google.com/patents/US4648021
728	US5901054	http://www.google.com/patents/US5901054
729	US4855894	http://www.google.com/patents/US4855894
730	US5204809	http://www.google.com/patents/US5204809
731	US5712772	http://www.google.com/patents/US5712772
732	US4931921	http://www.google.com/patents/US4931921
733	US4953068	http://www.google.com/patents/US4953068
734	US4360867	http://www.google.com/patents/US4360867
735	US5959850	http://www.google.com/patents/US5959850
736	US5736842	http://www.google.com/patents/US5736842
737	US6166937	http://www.google.com/patents/US6166937
738	US6081104	http://www.google.com/patents/US6081104
739	US6107862	http://www.google.com/patents/US6107862
740	US4281373	http://www.google.com/patents/US4281373
741	US5499178	http://www.google.com/patents/US5499178
742	US6043633	http://www.google.com/patents/US6043633
743	US5017800	http://www.google.com/patents/US5017800
744	US4257087	http://www.google.com/patents/US4257087
745	US6498466	http://www.google.com/patents/US6498466
746	US5198969	http://www.google.com/patents/US5198969
747	US6134124	http://www.google.com/patents/US6134124
748	US6246599	http://www.google.com/patents/US6246599
749	US4706177	http://www.google.com/patents/US4706177
750	US4965710	http://www.google.com/patents/US4965710
751	US4903189	http://www.google.com/patents/US4903189
752	US6487096	http://www.google.com/patents/US6487096
753	US4885674	http://www.google.com/patents/US4885674
754	US5973948	http://www.google.com/patents/US5973948
755	US4837495	http://www.google.com/patents/US4837495
756	US5280420	http://www.google.com/patents/US5280420
757	US5303138	http://www.google.com/patents/US5303138
758	US5729448	http://www.google.com/patents/US5729448
759	US6839247	http://www.google.com/patents/US6839247
760	US4841220	http://www.google.com/patents/US4841220
761	US5132888	http://www.google.com/patents/US5132888
762	US5570276	http://www.google.com/patents/US5570276
763	US5784266	http://www.google.com/patents/US5784266
764	US4872102	http://www.google.com/patents/US4872102
765	US6850426	http://www.google.com/patents/US6850426
766	US4807104	http://www.google.com/patents/US4807104
767	US6476589	http://www.google.com/patents/US6476589
768	US4814962	http://www.google.com/patents/US4814962
769	US5402329	http://www.google.com/patents/US5402329
770	US6301128	http://www.google.com/patents/US6301128
771	US5510974	http://www.google.com/patents/US5510974
772	US5132889	http://www.google.com/patents/US5132889
773	US4809148	http://www.google.com/patents/US4809148
774	US5870299	http://www.google.com/patents/US5870299
775	US6853563	http://www.google.com/patents/US6853563
776	US6198645	http://www.google.com/patents/US6198645
777	US5804950	http://www.google.com/patents/US5804950
778	US4047083	http://www.google.com/patents/US4047083
779	US5383109	http://www.google.com/patents/US5383109
780	US5757635	http://www.google.com/patents/US5757635
781	US5943227	http://www.google.com/patents/US5943227
782	US4468725	http://www.google.com/patents/US4468725
783	US4451743	http://www.google.com/patents/US4451743
784	US5172310	http://www.google.com/patents/US5172310
785	US6091233	http://www.google.com/patents/US6091233
786	US5508903	http://www.google.com/patents/US5508903
787	US6259614	http://www.google.com/patents/US6259614
788	US4761722	http://www.google.com/patents/US4761722
789	US4801859	http://www.google.com/patents/US4801859
790	US4109307	http://www.google.com/patents/US4109307
791	US6049471	http://www.google.com/patents/US6049471
792	US5694304	http://www.google.com/patents/US5694304
793	US4959764	http://www.google.com/patents/US4959764
794	US5138249	http://www.google.com/patents/US5138249
795	US4730242	http://www.google.com/patents/US4730242
796	US4860184	http://www.google.com/patents/US4860184
797	US4672518	http://www.google.com/patents/US4672518
798	US5430641	http://www.google.com/patents/US5430641
799	US5745356	http://www.google.com/patents/US5745356
800	US4716514	http://www.google.com/patents/US4716514
801	US5175459	http://www.google.com/patents/US5175459
802	US5347186	http://www.google.com/patents/US5347186
803	US6891317	http://www.google.com/patents/US6891317
804	US4835410	http://www.google.com/patents/US4835410
805	US4187441	http://www.google.com/patents/US4187441
806	US4255684	http://www.google.com/patents/US4255684
807	US4668898	http://www.google.com/patents/US4668898
808	US5097166	http://www.google.com/patents/US5097166
809	US4719419	http://www.google.com/patents/US4719419
810	US5334899	http://www.google.com/patents/US5334899
811	US5684352	http://www.google.com/patents/US5684352
812	US4900965	http://www.google.com/patents/US4900965
813	US4547713	http://www.google.com/patents/US4547713
814	US4682065	http://www.google.com/patents/US4682065
815	US5111095	http://www.google.com/patents/US5111095
816	US4382199	http://www.google.com/patents/US4382199
817	US4139790	http://www.google.com/patents/US4139790
818	US4164690	http://www.google.com/patents/US4164690
819	US4429244	http://www.google.com/patents/US4429244
820	US4292558	http://www.google.com/patents/US4292558
821	US4673837	http://www.google.com/patents/US4673837
822	US4217508	http://www.google.com/patents/US4217508
823	US4916340	http://www.google.com/patents/US4916340
824	US4954736	http://www.google.com/patents/US4954736
825	US4959577	http://www.google.com/patents/US4959577
826	US5208497	http://www.google.com/patents/US5208497
827	US5565752	http://www.google.com/patents/US5565752
828	US5334898	http://www.google.com/patents/US5334898
829	US5691584	http://www.google.com/patents/US5691584
830	US5382854	http://www.google.com/patents/US5382854
831	US4672253	http://www.google.com/patents/US4672253
832	US5091668	http://www.google.com/patents/US5091668
833	US4965864	http://www.google.com/patents/US4965864
834	US4973872	http://www.google.com/patents/US4973872
835	US4433261	http://www.google.com/patents/US4433261
836	US4315171	http://www.google.com/patents/US4315171
837	US5729072	http://www.google.com/patents/US5729072
838	US5132581	http://www.google.com/patents/US5132581
839	US5672926	http://www.google.com/patents/US5672926
840	US6114784	http://www.google.com/patents/US6114784
841	US4459087	http://www.google.com/patents/US4459087
842	US5483116	http://www.google.com/patents/US5483116
843	US4728839	http://www.google.com/patents/US4728839
844	US5440183	http://www.google.com/patents/US5440183
845	US4259603	http://www.google.com/patents/US4259603
846	US5396140	http://www.google.com/patents/US5396140
847	US4358693	http://www.google.com/patents/US4358693
848	US5587618	http://www.google.com/patents/US5587618
849	US5268607	http://www.google.com/patents/US5268607
850	US5828147	http://www.google.com/patents/US5828147
851	US5177391	http://www.google.com/patents/US5177391
852	US5744896	http://www.google.com/patents/US5744896
853	US4866321	http://www.google.com/patents/US4866321
854	US6373162	http://www.google.com/patents/US6373162
855	US5796188	http://www.google.com/patents/US5796188
856	US4347450	http://www.google.com/patents/US4347450
857	US6144118	http://www.google.com/patents/US6144118
858	US6384494	http://www.google.com/patents/US6384494
859	US4797602	http://www.google.com/patents/US4797602
860	US4645961	http://www.google.com/patents/US4645961
861	US4371801	http://www.google.com/patents/US4371801
862	US4670696	http://www.google.com/patents/US4670696
863	US5250867	http://www.google.com/patents/US5250867
864	US5675203	http://www.google.com/patents/US5675203
865	US4151447	http://www.google.com/patents/US4151447
866	US5099181	http://www.google.com/patents/US5099181
867	US5117141	http://www.google.com/patents/US5117141
868	US4825111	http://www.google.com/patents/US4825111
869	US4469970	http://www.google.com/patents/US4469970
870	US4988905	http://www.google.com/patents/US4988905
871	US4223255	http://www.google.com/patents/US4223255
872	US4293789	http://www.google.com/patents/US4293789
873	US6078117	http://www.google.com/patents/US6078117
874	US4883999	http://www.google.com/patents/US4883999
875	US6590312	http://www.google.com/patents/US6590312
876	US5272938	http://www.google.com/patents/US5272938
877	US5006744	http://www.google.com/patents/US5006744
878	US5514923	http://www.google.com/patents/US5514923
879	US4933584	http://www.google.com/patents/US4933584
880	US5191256	http://www.google.com/patents/US5191256
881	US6008559	http://www.google.com/patents/US6008559
882	US4327302	http://www.google.com/patents/US4327302
883	US5663605	http://www.google.com/patents/US5663605
884	US5097167	http://www.google.com/patents/US5097167
885	US4127835	http://www.google.com/patents/US4127835
886	US5939807	http://www.google.com/patents/US5939807
887	US5548168	http://www.google.com/patents/US5548168
888	US4845396	http://www.google.com/patents/US4845396
889	US5528093	http://www.google.com/patents/US5528093
890	US6617720	http://www.google.com/patents/US6617720
891	US4578610	http://www.google.com/patents/US4578610
892	US4134036	http://www.google.com/patents/US4134036
893	US4115715	http://www.google.com/patents/US4115715
894	US4918347	http://www.google.com/patents/US4918347
895	US5715116	http://www.google.com/patents/US5715116
896	US4086519	http://www.google.com/patents/US4086519
897	US4280072	http://www.google.com/patents/US4280072
898	US4311933	http://www.google.com/patents/US4311933
899	US5610462	http://www.google.com/patents/US5610462
900	US5777420	http://www.google.com/patents/US5777420
901	US5186647	http://www.google.com/patents/US5186647
902	US6152754	http://www.google.com/patents/US6152754
903	US6280213	http://www.google.com/patents/US6280213
904	US5890929	http://www.google.com/patents/US5890929
905	US5997343	http://www.google.com/patents/US5997343
906	US5299956	http://www.google.com/patents/US5299956
907	US6165005	http://www.google.com/patents/US6165005
908	US4793814	http://www.google.com/patents/US4793814
909	US5482473	http://www.google.com/patents/US5482473
910	US5660567	http://www.google.com/patents/US5660567
911	US4046451	http://www.google.com/patents/US4046451
912	US5066236	http://www.google.com/patents/US5066236
913	US5152695	http://www.google.com/patents/US5152695
914	US5795191	http://www.google.com/patents/US5795191
915	US5700167	http://www.google.com/patents/US5700167
916	US6293827	http://www.google.com/patents/US6293827
917	US5173055	http://www.google.com/patents/US5173055
918	US5613861	http://www.google.com/patents/US5613861
919	US6670880	http://www.google.com/patents/US6670880
920	US4408822	http://www.google.com/patents/US4408822
921	US5155663	http://www.google.com/patents/US5155663
922	US5586914	http://www.google.com/patents/US5586914
923	US5088190	http://www.google.com/patents/US5088190
924	US6368141	http://www.google.com/patents/US6368141
925	US6350134	http://www.google.com/patents/US6350134
926	US5483419	http://www.google.com/patents/US5483419
927	US5073117	http://www.google.com/patents/US5073117
928	US4113981	http://www.google.com/patents/US4113981
929	US4990106	http://www.google.com/patents/US4990106
930	US4583811	http://www.google.com/patents/US4583811
931	US4902246	http://www.google.com/patents/US4902246
932	US5207585	http://www.google.com/patents/US5207585
933	US5277615	http://www.google.com/patents/US5277615
934	US5810607	http://www.google.com/patents/US5810607
935	US5997350	http://www.google.com/patents/US5997350
936	US5073129	http://www.google.com/patents/US5073129
937	US4846727	http://www.google.com/patents/US4846727
938	US4676577	http://www.google.com/patents/US4676577
939	US5980321	http://www.google.com/patents/US5980321
940	US6409543	http://www.google.com/patents/US6409543
941	US4884237	http://www.google.com/patents/US4884237
942	US5174770	http://www.google.com/patents/US5174770
943	US4548451	http://www.google.com/patents/US4548451
944	US4655518	http://www.google.com/patents/US4655518
945	US5002503	http://www.google.com/patents/US5002503
946	US4373767	http://www.google.com/patents/US4373767
947	US5632631	http://www.google.com/patents/US5632631
948	US4746305	http://www.google.com/patents/US4746305
949	US5435745	http://www.google.com/patents/US5435745
950	US5362257	http://www.google.com/patents/US5362257
951	US4027935	http://www.google.com/patents/US4027935
952	US4400050	http://www.google.com/patents/US4400050
953	US5295864	http://www.google.com/patents/US5295864
954	US5702255	http://www.google.com/patents/US5702255
955	US5228861	http://www.google.com/patents/US5228861
956	US4854893	http://www.google.com/patents/US4854893
957	US5647767	http://www.google.com/patents/US5647767
958	US4978317	http://www.google.com/patents/US4978317
959	US4605268	http://www.google.com/patents/US4605268
960	US6784802	http://www.google.com/patents/US6784802
961	US5217391	http://www.google.com/patents/US5217391
962	US4755152	http://www.google.com/patents/US4755152
963	US4095865	http://www.google.com/patents/US4095865
964	US6331123	http://www.google.com/patents/US6331123
965	US4346958	http://www.google.com/patents/US4346958
966	US4484792	http://www.google.com/patents/US4484792
967	US4923412	http://www.google.com/patents/US4923412
968	US5024606	http://www.google.com/patents/US5024606
969	US4969830	http://www.google.com/patents/US4969830
970	US5562501	http://www.google.com/patents/US5562501
971	US4116523	http://www.google.com/patents/US4116523
972	US5104341	http://www.google.com/patents/US5104341
973	US5186646	http://www.google.com/patents/US5186646
974	US4925403	http://www.google.com/patents/US4925403
975	US5387122	http://www.google.com/patents/US5387122
976	US5797771	http://www.google.com/patents/US5797771
977	US5083943	http://www.google.com/patents/US5083943
978	US4227765	http://www.google.com/patents/US4227765
979	US5667405	http://www.google.com/patents/US5667405
980	US5046960	http://www.google.com/patents/US5046960
981	US5975951	http://www.google.com/patents/US5975951
982	US5021010	http://www.google.com/patents/US5021010
983	US6032358	http://www.google.com/patents/US6032358
984	US4773032	http://www.google.com/patents/US4773032
985	US6671554	http://www.google.com/patents/US6671554
986	US5099393	http://www.google.com/patents/US5099393
987	US5456611	http://www.google.com/patents/US5456611
988	US5611057	http://www.google.com/patents/US5611057
989	US4869679	http://www.google.com/patents/US4869679
990	US5531612	http://www.google.com/patents/US5531612
991	US5217393	http://www.google.com/patents/US5217393
992	US5501616	http://www.google.com/patents/US5501616
993	US5104243	http://www.google.com/patents/US5104243
994	US5741144	http://www.google.com/patents/US5741144
995	US6430053	http://www.google.com/patents/US6430053
996	US4998885	http://www.google.com/patents/US4998885
997	US4674818	http://www.google.com/patents/US4674818
998	US4059330	http://www.google.com/patents/US4059330
999	US5238414	http://www.google.com/patents/US5238414
1000	US5141451	http://www.google.com/patents/US5141451
1001	US6362986	http://www.google.com/patents/US6362986
1002	US4761725	http://www.google.com/patents/US4761725
1003	US5710699	http://www.google.com/patents/US5710699
1004	US5373195	http://www.google.com/patents/US5373195
1005	US5930121	http://www.google.com/patents/US5930121
1006	US5625545	http://www.google.com/patents/US5625545
1007	US5293308	http://www.google.com/patents/US5293308
1008	US6219623	http://www.google.com/patents/US6219623
1009	US5768118	http://www.google.com/patents/US5768118
1010	US4855888	http://www.google.com/patents/US4855888
1011	US4047091	http://www.google.com/patents/US4047091
1012	US4541041	http://www.google.com/patents/US4541041
1013	US4384321	http://www.google.com/patents/US4384321
1014	US5627412	http://www.google.com/patents/US5627412
1015	US5291382	http://www.google.com/patents/US5291382
1016	US5875103	http://www.google.com/patents/US5875103
1017	US4788634	http://www.google.com/patents/US4788634
1018	US4184197	http://www.google.com/patents/US4184197
1019	US4870555	http://www.google.com/patents/US4870555
1020	US5027264	http://www.google.com/patents/US5027264
1021	US5117346	http://www.google.com/patents/US5117346
1022	US6958920	http://www.google.com/patents/US6958920
1023	US4992919	http://www.google.com/patents/US4992919
1024	US5754417	http://www.google.com/patents/US5754417
1025	US4441146	http://www.google.com/patents/US4441146
1026	US4736151	http://www.google.com/patents/US4736151
1027	US4648021	http://www.google.com/patents/US4648021
1028	US5901054	http://www.google.com/patents/US5901054
1029	US4855894	http://www.google.com/patents/US4855894
1030	US5204809	http://www.google.com/patents/US5204809
1031	US5712772	http://www.google.com/patents/US5712772
1032	US4931921	http://www.google.com/patents/US4931921
1033	US4953068	http://www.google.com/patents/US4953068
1034	US4360867	http://www.google.com/patents/US4360867
1035	US5959850	http://www.google.com/patents/US5959850
1036	US5736842	http://www.google.com/patents/US5736842
1037	US6166937	http://www.google.com/patents/US6166937
1038	US6081104	http://www.google.com/patents/US6081104
1039	US6107862	http://www.google.com/patents/US6107862
1040	US4281373	http://www.google.com/patents/US4281373
1041	US5499178	http://www.google.com/patents/US5499178
1042	US6043633	http://www.google.com/patents/US6043633
1043	US5017800	http://www.google.com/patents/US5017800
1044	US4257087	http://www.google.com/patents/US4257087
1045	US6498466	http://www.google.com/patents/US6498466
1046	US5198969	http://www.google.com/patents/US5198969
1047	US6134124	http://www.google.com/patents/US6134124
1048	US6246599	http://www.google.com/patents/US6246599
1049	US4706177	http://www.google.com/patents/US4706177
1050	US4965710	http://www.google.com/patents/US4965710
1051	US4903189	http://www.google.com/patents/US4903189
1052	US6487096	http://www.google.com/patents/US6487096
1053	US4885674	http://www.google.com/patents/US4885674
1054	US5973948	http://www.google.com/patents/US5973948
1055	US4837495	http://www.google.com/patents/US4837495
1056	US5280420	http://www.google.com/patents/US5280420
1057	US5303138	http://www.google.com/patents/US5303138
1058	US5729448	http://www.google.com/patents/US5729448
1059	US6839247	http://www.google.com/patents/US6839247
1060	US4841220	http://www.google.com/patents/US4841220
1061	US5132888	http://www.google.com/patents/US5132888
1062	US5570276	http://www.google.com/patents/US5570276
1063	US5784266	http://www.google.com/patents/US5784266
1064	US4872102	http://www.google.com/patents/US4872102
1065	US6850426	http://www.google.com/patents/US6850426
1066	US4807104	http://www.google.com/patents/US4807104
1067	US6476589	http://www.google.com/patents/US6476589
1068	US4814962	http://www.google.com/patents/US4814962
1069	US5402329	http://www.google.com/patents/US5402329
1070	US6301128	http://www.google.com/patents/US6301128
1071	US5510974	http://www.google.com/patents/US5510974
1072	US5132889	http://www.google.com/patents/US5132889
1073	US4809148	http://www.google.com/patents/US4809148
1074	US5870299	http://www.google.com/patents/US5870299
1075	US6853563	http://www.google.com/patents/US6853563
1076	US6198645	http://www.google.com/patents/US6198645
1077	US5804950	http://www.google.com/patents/US5804950
1078	US4047083	http://www.google.com/patents/US4047083
1079	US5383109	http://www.google.com/patents/US5383109
1080	US5757635	http://www.google.com/patents/US5757635
1081	US5943227	http://www.google.com/patents/US5943227
1082	US4468725	http://www.google.com/patents/US4468725
1083	US4451743	http://www.google.com/patents/US4451743
1084	US5172310	http://www.google.com/patents/US5172310
1085	US6091233	http://www.google.com/patents/US6091233
1086	US5508903	http://www.google.com/patents/US5508903
1087	US6259614	http://www.google.com/patents/US6259614
1088	US4761722	http://www.google.com/patents/US4761722
1089	US4801859	http://www.google.com/patents/US4801859
1090	US4109307	http://www.google.com/patents/US4109307
1091	US6049471	http://www.google.com/patents/US6049471
1092	US5694304	http://www.google.com/patents/US5694304
1093	US4959764	http://www.google.com/patents/US4959764
1094	US5138249	http://www.google.com/patents/US5138249
1095	US4730242	http://www.google.com/patents/US4730242
1096	US4860184	http://www.google.com/patents/US4860184
1097	US4672518	http://www.google.com/patents/US4672518
1098	US5430641	http://www.google.com/patents/US5430641
1099	US5745356	http://www.google.com/patents/US5745356
1100	US4716514	http://www.google.com/patents/US4716514
1101	US4631456	http://www.google.com/patents/US4631456
1102	US5065060	http://www.google.com/patents/US5065060
1103	US4860611	http://www.google.com/patents/US4860611
1104	US5614777	http://www.google.com/patents/US5614777
1105	US4266442	http://www.google.com/patents/US4266442
1106	US5214981	http://www.google.com/patents/US5214981
1107	US4817453	http://www.google.com/patents/US4817453
1108	US5307710	http://www.google.com/patents/US5307710
1109	US4991462	http://www.google.com/patents/US4991462
1110	US5398571	http://www.google.com/patents/US5398571
1111	US5285699	http://www.google.com/patents/US5285699
1112	US5831362	http://www.google.com/patents/US5831362
1113	US5998899	http://www.google.com/patents/US5998899
1114	US4223240	http://www.google.com/patents/US4223240
1115	US4326158	http://www.google.com/patents/US4326158
1116	US4539497	http://www.google.com/patents/US4539497
1117	US4860610	http://www.google.com/patents/US4860610
1118	US4821599	http://www.google.com/patents/US4821599
1119	US4359912	http://www.google.com/patents/US4359912
1120	US4123949	http://www.google.com/patents/US4123949
1121	US4932286	http://www.google.com/patents/US4932286
1122	US4452445	http://www.google.com/patents/US4452445
1123	US4833938	http://www.google.com/patents/US4833938
1124	US4840083	http://www.google.com/patents/US4840083
1125	US4825718	http://www.google.com/patents/US4825718
1126	US5481146	http://www.google.com/patents/US5481146
1127	US6175172	http://www.google.com/patents/US6175172
1128	US6695581	http://www.google.com/patents/US6695581
1129	US4244240	http://www.google.com/patents/US4244240
1130	US6131486	http://www.google.com/patents/US6131486
1131	US4102221	http://www.google.com/patents/US4102221
1132	US5760508	http://www.google.com/patents/US5760508
1133	US4660435	http://www.google.com/patents/US4660435
1134	US4086506	http://www.google.com/patents/US4086506
1135	US4186623	http://www.google.com/patents/US4186623
1136	US5279182	http://www.google.com/patents/US5279182
1137	US5012694	http://www.google.com/patents/US5012694
1138	US5188002	http://www.google.com/patents/US5188002
1139	US4730154	http://www.google.com/patents/US4730154
1140	US5880544	http://www.google.com/patents/US5880544
1141	US4031420	http://www.google.com/patents/US4031420
1142	US5503043	http://www.google.com/patents/US5503043
1143	US4996892	http://www.google.com/patents/US4996892
1144	US4254847	http://www.google.com/patents/US4254847
1145	US4182138	http://www.google.com/patents/US4182138
1146	US6138527	http://www.google.com/patents/US6138527
1147	US4187738	http://www.google.com/patents/US4187738
1148	US6043577	http://www.google.com/patents/US6043577
1149	US5784926	http://www.google.com/patents/US5784926
1150	US4725766	http://www.google.com/patents/US4725766
1151	US5086664	http://www.google.com/patents/US5086664
1152	US4138286	http://www.google.com/patents/US4138286
1153	US4914949	http://www.google.com/patents/US4914949
1154	US4179951	http://www.google.com/patents/US4179951
1155	US5097721	http://www.google.com/patents/US5097721
1156	US6014911	http://www.google.com/patents/US6014911
1157	US4128020	http://www.google.com/patents/US4128020
1158	US5452625	http://www.google.com/patents/US5452625
1159	US5692414	http://www.google.com/patents/US5692414
1160	US4150582	http://www.google.com/patents/US4150582
1161	US6049150	http://www.google.com/patents/US6049150
1162	US4779483	http://www.google.com/patents/US4779483
1163	US6247382	http://www.google.com/patents/US6247382
1164	US6347925	http://www.google.com/patents/US6347925
1165	US5924335	http://www.google.com/patents/US5924335
1166	US4538079	http://www.google.com/patents/US4538079
1167	US4765198	http://www.google.com/patents/US4765198
1168	US4069669	http://www.google.com/patents/US4069669
1169	US4041801	http://www.google.com/patents/US4041801
1170	US5816115	http://www.google.com/patents/US5816115
1171	US5962941	http://www.google.com/patents/US5962941
1172	US5415062	http://www.google.com/patents/US5415062
1173	US5721459	http://www.google.com/patents/US5721459
1174	US6211589	http://www.google.com/patents/US6211589
1175	US7044022	http://www.google.com/patents/US7044022
1176	US4811625	http://www.google.com/patents/US4811625
1177	US6122993	http://www.google.com/patents/US6122993
1178	US6029538	http://www.google.com/patents/US6029538
1179	US6817266	http://www.google.com/patents/US6817266
1180	US4850243	http://www.google.com/patents/US4850243
1181	US4085627	http://www.google.com/patents/US4085627
1182	US7053589	http://www.google.com/patents/US7053589
1183	US4507983	http://www.google.com/patents/US4507983
1184	US5778736	http://www.google.com/patents/US5778736
1185	US5979594	http://www.google.com/patents/US5979594
1186	US6852401	http://www.google.com/patents/US6852401
1187	US4684836	http://www.google.com/patents/US4684836
1188	US5778738	http://www.google.com/patents/US5778738
1189	US6044726	http://www.google.com/patents/US6044726
1190	US6583528	http://www.google.com/patents/US6583528
1191	US4977794	http://www.google.com/patents/US4977794
1192	US7263912	http://www.google.com/patents/US7263912
1193	US6244134	http://www.google.com/patents/US6244134
1194	US5983750	http://www.google.com/patents/US5983750
1195	US5768949	http://www.google.com/patents/US5768949
1196	US5821650	http://www.google.com/patents/US5821650
1197	US5720205	http://www.google.com/patents/US5720205
1198	US5823068	http://www.google.com/patents/US5823068
1199	US5755143	http://www.google.com/patents/US5755143
1200	US7425807	http://www.google.com/patents/US7425807
1201	US5525436	http://www.google.com/patents/US5525436
1202	US5554453	http://www.google.com/patents/US5554453
1203	US4250230	http://www.google.com/patents/US4250230
1204	US5401589	http://www.google.com/patents/US5401589
1205	US5759712	http://www.google.com/patents/US5759712
1206	US4522894	http://www.google.com/patents/US4522894
1207	US4876115	http://www.google.com/patents/US4876115
1208	US5763113	http://www.google.com/patents/US5763113
1209	US6013385	http://www.google.com/patents/US6013385
1210	US5360679	http://www.google.com/patents/US5360679
1211	US6077620	http://www.google.com/patents/US6077620
1212	US4175165	http://www.google.com/patents/US4175165
1213	US5300370	http://www.google.com/patents/US5300370
1214	US5503944	http://www.google.com/patents/US5503944
1215	US5776624	http://www.google.com/patents/US5776624
1216	US4769297	http://www.google.com/patents/US4769297
1217	US4490444	http://www.google.com/patents/US4490444
1218	US5108849	http://www.google.com/patents/US5108849
1219	US5248566	http://www.google.com/patents/US5248566
1220	US5366821	http://www.google.com/patents/US5366821
1221	US6326097	http://www.google.com/patents/US6326097
1222	US5200278	http://www.google.com/patents/US5200278
1223	US5273837	http://www.google.com/patents/US5273837
1224	US5252410	http://www.google.com/patents/US5252410
1225	US4826741	http://www.google.com/patents/US4826741
1226	US5658681	http://www.google.com/patents/US5658681
1227	US6045933	http://www.google.com/patents/US6045933
1228	US4524113	http://www.google.com/patents/US4524113
1229	US6268077	http://www.google.com/patents/US6268077
1230	US5441821	http://www.google.com/patents/US5441821
1231	US5798186	http://www.google.com/patents/US5798186
1232	US5985474	http://www.google.com/patents/US5985474
1233	US5234777	http://www.google.com/patents/US5234777
1234	US5527632	http://www.google.com/patents/US5527632
1235	US6165633	http://www.google.com/patents/US6165633
1236	US4670359	http://www.google.com/patents/US4670359
1237	US5264299	http://www.google.com/patents/US5264299
1238	US4473622	http://www.google.com/patents/US4473622
1239	US5468574	http://www.google.com/patents/US5468574
1240	US6348278	http://www.google.com/patents/US6348278
1241	US5364711	http://www.google.com/patents/US5364711
1242	US5403675	http://www.google.com/patents/US5403675
1243	US5432023	http://www.google.com/patents/US5432023
1244	US4904548	http://www.google.com/patents/US4904548
1245	US4395468	http://www.google.com/patents/US4395468
1246	US5599639	http://www.google.com/patents/US5599639
1247	US5176966	http://www.google.com/patents/US5176966
1248	US4098959	http://www.google.com/patents/US4098959
1249	US6024848	http://www.google.com/patents/US6024848
1250	US5879827	http://www.google.com/patents/US5879827
1251	US5637414	http://www.google.com/patents/US5637414
1252	US5573867	http://www.google.com/patents/US5573867
1253	US5573866	http://www.google.com/patents/US5573866
1254	US6127058	http://www.google.com/patents/US6127058
1255	US4098960	http://www.google.com/patents/US4098960
1256	US5741605	http://www.google.com/patents/US5741605
1257	US5344721	http://www.google.com/patents/US5344721
1258	US4128700	http://www.google.com/patents/US4128700
1259	US5641586	http://www.google.com/patents/US5641586
1260	US5484666	http://www.google.com/patents/US5484666
1261	US5464700	http://www.google.com/patents/US5464700
1262	US6007931	http://www.google.com/patents/US6007931
1263	US5795496	http://www.google.com/patents/US5795496
1264	US6083637	http://www.google.com/patents/US6083637
1265	US6080503	http://www.google.com/patents/US6080503
1266	US5879828	http://www.google.com/patents/US5879828
1267	US5677073	http://www.google.com/patents/US5677073
1268	US4994331	http://www.google.com/patents/US4994331
1269	US5897970	http://www.google.com/patents/US5897970
1270	US6242120	http://www.google.com/patents/US6242120
1271	US5631099	http://www.google.com/patents/US5631099
1272	US5863671	http://www.google.com/patents/US5863671
1273	US5523177	http://www.google.com/patents/US5523177
1274	US4973530	http://www.google.com/patents/US4973530
1275	US5478662	http://www.google.com/patents/US5478662
1276	US4910100	http://www.google.com/patents/US4910100
1277	US5409784	http://www.google.com/patents/US5409784
1278	US6280865	http://www.google.com/patents/US6280865
1279	US4659634	http://www.google.com/patents/US4659634
1280	US5047299	http://www.google.com/patents/US5047299
1281	US4781241	http://www.google.com/patents/US4781241
1282	US5302470	http://www.google.com/patents/US5302470
1283	US5547777	http://www.google.com/patents/US5547777
1284	US5413879	http://www.google.com/patents/US5413879
1285	US5620807	http://www.google.com/patents/US5620807
1286	US6057051	http://www.google.com/patents/US6057051
1287	US5686196	http://www.google.com/patents/US5686196
1288	US4910099	http://www.google.com/patents/US4910099
1289	US4182795	http://www.google.com/patents/US4182795
1290	US6099984	http://www.google.com/patents/US6099984
1291	US4820594	http://www.google.com/patents/US4820594
1292	US5733675	http://www.google.com/patents/US5733675
1293	US4650727	http://www.google.com/patents/US4650727
1294	US5712052	http://www.google.com/patents/US5712052
1295	US4041210	http://www.google.com/patents/US4041210
1296	US5242764	http://www.google.com/patents/US5242764
1297	US4657828	http://www.google.com/patents/US4657828
1298	US4642273	http://www.google.com/patents/US4642273
1299	US5700595	http://www.google.com/patents/US5700595
1300	US5795668	http://www.google.com/patents/US5795668
1301	US6287765	http://www.google.com/patents/US6287765
1302	US6074827	http://www.google.com/patents/US6074827
1303	US6210891	http://www.google.com/patents/US6210891
1304	US6355431	http://www.google.com/patents/US6355431
1305	US6077674	http://www.google.com/patents/US6077674
1306	US6150097	http://www.google.com/patents/US6150097
1307	US6274320	http://www.google.com/patents/US6274320
1308	US6013431	http://www.google.com/patents/US6013431
1309	US6329139	http://www.google.com/patents/US6329139
1310	US6090558	http://www.google.com/patents/US6090558
1311	US6037130	http://www.google.com/patents/US6037130
1312	US6558902	http://www.google.com/patents/US6558902
1313	US6046005	http://www.google.com/patents/US6046005
1314	US6485944	http://www.google.com/patents/US6485944
1315	US6162604	http://www.google.com/patents/US6162604
1316	US6268131	http://www.google.com/patents/US6268131
1317	US6140054	http://www.google.com/patents/US6140054
1318	US6331393	http://www.google.com/patents/US6331393
1319	US6132997	http://www.google.com/patents/US6132997
1320	US6261779	http://www.google.com/patents/US6261779
1321	US7035738	http://www.google.com/patents/US7035738
1322	US6060240	http://www.google.com/patents/US6060240
1323	US6449562	http://www.google.com/patents/US6449562
1324	US6893826	http://www.google.com/patents/US6893826
1325	US6013445	http://www.google.com/patents/US6013445
1326	US6107032	http://www.google.com/patents/US6107032
1327	US6340568	http://www.google.com/patents/US6340568
1328	US6335166	http://www.google.com/patents/US6335166
1329	US6180351	http://www.google.com/patents/US6180351
1330	US6048695	http://www.google.com/patents/US6048695
1331	US6361940	http://www.google.com/patents/US6361940
1332	US6133246	http://www.google.com/patents/US6133246
1333	US6589940	http://www.google.com/patents/US6589940
1334	US6316229	http://www.google.com/patents/US6316229
1335	US6060288	http://www.google.com/patents/US6060288
1336	US6413792	http://www.google.com/patents/US6413792
1337	US6265171	http://www.google.com/patents/US6265171
1338	US6048691	http://www.google.com/patents/US6048691
1339	US7078196	http://www.google.com/patents/US7078196
1340	US7303875	http://www.google.com/patents/US7303875
1341	US6403312	http://www.google.com/patents/US6403312
1342	US6303297	http://www.google.com/patents/US6303297
1343	US6436640	http://www.google.com/patents/US6436640
1344	US6228575	http://www.google.com/patents/US6228575
1345	US6221603	http://www.google.com/patents/US6221603
1346	US6221592	http://www.google.com/patents/US6221592
1347	US6136543	http://www.google.com/patents/US6136543
1348	US6322971	http://www.google.com/patents/US6322971
1349	US6284465	http://www.google.com/patents/US6284465
1350	US6306597	http://www.google.com/patents/US6306597
1351	US6270961	http://www.google.com/patents/US6270961
1352	US6060246	http://www.google.com/patents/US6060246
1353	US6028190	http://www.google.com/patents/US6028190
1354	US7056676	http://www.google.com/patents/US7056676
1355	US6982146	http://www.google.com/patents/US6982146
1356	US6558945	http://www.google.com/patents/US6558945
1357	US6225109	http://www.google.com/patents/US6225109
1358	US6613509	http://www.google.com/patents/US6613509
1359	US6214979	http://www.google.com/patents/US6214979
1360	US6303305	http://www.google.com/patents/US6303305
1361	US6296810	http://www.google.com/patents/US6296810
1362	US6613508	http://www.google.com/patents/US6613508
1363	US6221598	http://www.google.com/patents/US6221598
1364	US6613520	http://www.google.com/patents/US6613520
1365	US6268128	http://www.google.com/patents/US6268128
1366	US6727071	http://www.google.com/patents/US6727071
1367	US6210894	http://www.google.com/patents/US6210894
1368	US6453244	http://www.google.com/patents/US6453244
1369	US6468743	http://www.google.com/patents/US6468743
1370	US6040166	http://www.google.com/patents/US6040166
1371	US6127134	http://www.google.com/patents/US6127134
1372	US6268147	http://www.google.com/patents/US6268147
1373	US6143574	http://www.google.com/patents/US6143574
1374	US6309824	http://www.google.com/patents/US6309824
1375	US6100030	http://www.google.com/patents/US6100030
1376	US7244567	http://www.google.com/patents/US7244567
1377	US6287778	http://www.google.com/patents/US6287778
1378	US6524829	http://www.google.com/patents/US6524829
1379	US6312906	http://www.google.com/patents/US6312906
1380	US6323337	http://www.google.com/patents/US6323337
1381	US6268129	http://www.google.com/patents/US6268129
1382	US6426184	http://www.google.com/patents/US6426184
1383	US6475738	http://www.google.com/patents/US6475738
1384	US6607879	http://www.google.com/patents/US6607879
1385	US6368799	http://www.google.com/patents/US6368799
1386	US6057100	http://www.google.com/patents/US6057100
1387	US7087387	http://www.google.com/patents/US7087387
1388	US6432651	http://www.google.com/patents/US6432651
1389	US6291187	http://www.google.com/patents/US6291187
1390	US6303343	http://www.google.com/patents/US6303343
1391	US6537757	http://www.google.com/patents/US6537757
1392	US6287824	http://www.google.com/patents/US6287824
1393	US6500938	http://www.google.com/patents/US6500938
1394	US6287821	http://www.google.com/patents/US6287821
1395	US6033881	http://www.google.com/patents/US6033881
1396	USR37891	http://www.google.com/patents/USR37891
1397	US6130094	http://www.google.com/patents/US6130094
1398	US6322980	http://www.google.com/patents/US6322980
1399	US6306584	http://www.google.com/patents/US6306584
1400	US6063573	http://www.google.com/patents/US6063573
1401	US5644676	http://www.google.com/patents/US5644676
1402	US5892325	http://www.google.com/patents/US5892325
1403	US5363009	http://www.google.com/patents/US5363009
1404	US4663557	http://www.google.com/patents/US4663557
1405	US4315186	http://www.google.com/patents/US4315186
1406	US5138219	http://www.google.com/patents/US5138219
1407	US4100448	http://www.google.com/patents/US4100448
1408	US5008588	http://www.google.com/patents/US5008588
1409	US4588923	http://www.google.com/patents/US4588923
1410	US4839553	http://www.google.com/patents/US4839553
1411	US4160929	http://www.google.com/patents/US4160929
1412	US5627426	http://www.google.com/patents/US5627426
1413	US5955839	http://www.google.com/patents/US5955839
1414	US4810932	http://www.google.com/patents/US4810932
1415	US4701663	http://www.google.com/patents/US4701663
1416	US5196759	http://www.google.com/patents/US5196759
1417	US5548182	http://www.google.com/patents/US5548182
1418	US5146134	http://www.google.com/patents/US5146134
1419	US4888517	http://www.google.com/patents/US4888517
1420	US4346324	http://www.google.com/patents/US4346324
1421	US4287448	http://www.google.com/patents/US4287448
1422	US6611085	http://www.google.com/patents/US6611085
1423	US4942331	http://www.google.com/patents/US4942331
1424	US4480212	http://www.google.com/patents/US4480212
1425	US4463277	http://www.google.com/patents/US4463277
1426	US4499401	http://www.google.com/patents/US4499401
1427	US6285119	http://www.google.com/patents/US6285119
1428	US5811934	http://www.google.com/patents/US5811934
1429	US4857794	http://www.google.com/patents/US4857794
1430	US4041344	http://www.google.com/patents/US4041344
1431	US4949005	http://www.google.com/patents/US4949005
1432	US4163171	http://www.google.com/patents/US4163171
1433	US5438233	http://www.google.com/patents/US5438233
1434	US5500569	http://www.google.com/patents/US5500569
1435	US5252888	http://www.google.com/patents/US5252888
1436	US4710677	http://www.google.com/patents/US4710677
1437	US4310772	http://www.google.com/patents/US4310772
1438	US4238705	http://www.google.com/patents/US4238705
1439	US5744901	http://www.google.com/patents/US5744901
1440	US4316116	http://www.google.com/patents/US4316116
1441	US5270609	http://www.google.com/patents/US5270609
1442	US4233543	http://www.google.com/patents/US4233543
1443	US5057735	http://www.google.com/patents/US5057735
1444	US4256988	http://www.google.com/patents/US4256988
1445	US5045748	http://www.google.com/patents/US5045748
1446	US5268613	http://www.google.com/patents/US5268613
1447	US6919684	http://www.google.com/patents/US6919684
1448	US4734614	http://www.google.com/patents/US4734614
1449	US4139794	http://www.google.com/patents/US4139794
1450	US4965490	http://www.google.com/patents/US4965490
1451	US5043624	http://www.google.com/patents/US5043624
1452	US4870318	http://www.google.com/patents/US4870318
1453	US5473226	http://www.google.com/patents/US5473226
1454	US5578892	http://www.google.com/patents/US5578892
1455	US4208603	http://www.google.com/patents/US4208603
1456	US4535269	http://www.google.com/patents/US4535269
1457	US4132922	http://www.google.com/patents/US4132922
1458	US4005324	http://www.google.com/patents/US4005324
1459	US4147823	http://www.google.com/patents/US4147823
1460	US4710676	http://www.google.com/patents/US4710676
1461	US4689519	http://www.google.com/patents/US4689519
1462	US4652789	http://www.google.com/patents/US4652789
1463	US4415833	http://www.google.com/patents/US4415833
1464	US5945775	http://www.google.com/patents/US5945775
1465	US4203049	http://www.google.com/patents/US4203049
1466	US5479066	http://www.google.com/patents/US5479066
1467	US5412274	http://www.google.com/patents/US5412274
1468	US5723937	http://www.google.com/patents/US5723937
1469	US4180755	http://www.google.com/patents/US4180755
1470	US5093601	http://www.google.com/patents/US5093601
1471	US5109180	http://www.google.com/patents/US5109180
1472	US5168193	http://www.google.com/patents/US5168193
1473	US6300710	http://www.google.com/patents/US6300710
1474	US4254300	http://www.google.com/patents/US4254300
1475	US4703221	http://www.google.com/patents/US4703221
1476	US4127361	http://www.google.com/patents/US4127361
1477	US4510416	http://www.google.com/patents/US4510416
1478	US4785218	http://www.google.com/patents/US4785218
1479	US4625140	http://www.google.com/patents/US4625140
1480	US4517491	http://www.google.com/patents/US4517491
1481	US4743803	http://www.google.com/patents/US4743803
1482	US4441046	http://www.google.com/patents/US4441046
1483	US4829210	http://www.google.com/patents/US4829210
1484	US4208609	http://www.google.com/patents/US4208609
1485	US4144473	http://www.google.com/patents/US4144473
1486	US6555948	http://www.google.com/patents/US6555948
1487	US4524302	http://www.google.com/patents/US4524302
1488	US4633127	http://www.google.com/patents/US4633127
1489	US4595859	http://www.google.com/patents/US4595859
1490	US4197957	http://www.google.com/patents/US4197957
1491	US4755712	http://www.google.com/patents/US4755712
1492	US4127789	http://www.google.com/patents/US4127789
1493	US4591752	http://www.google.com/patents/US4591752
1494	US4227113	http://www.google.com/patents/US4227113
1495	US4721877	http://www.google.com/patents/US4721877
1496	US4039878	http://www.google.com/patents/US4039878
1497	US4375605	http://www.google.com/patents/US4375605
1498	US4459506	http://www.google.com/patents/US4459506
1499	US5339002	http://www.google.com/patents/US5339002
1500	US4766346	http://www.google.com/patents/US4766346
1501	US5247190	http://www.google.com/patents/US5247190
1502	US4356429	http://www.google.com/patents/US4356429
1503	US4720432	http://www.google.com/patents/US4720432
1504	US4885211	http://www.google.com/patents/US4885211
1505	US6097147	http://www.google.com/patents/US6097147
1506	US5660461	http://www.google.com/patents/US5660461
1507	US6198217	http://www.google.com/patents/US6198217
1508	US6013384	http://www.google.com/patents/US6013384
1509	US6340824	http://www.google.com/patents/US6340824
1510	US6175345	http://www.google.com/patents/US6175345
1511	US6337492	http://www.google.com/patents/US6337492
1512	US5739545	http://www.google.com/patents/US5739545
1513	US6294800	http://www.google.com/patents/US6294800
1514	US6150668	http://www.google.com/patents/US6150668
1515	US6791259	http://www.google.com/patents/US6791259
1516	US6255670	http://www.google.com/patents/US6255670
1517	US6198220	http://www.google.com/patents/US6198220
1518	US6107734	http://www.google.com/patents/US6107734
1519	US6046543	http://www.google.com/patents/US6046543
1520	US6345903	http://www.google.com/patents/US6345903
1521	US5552678	http://www.google.com/patents/US5552678
1522	US6642652	http://www.google.com/patents/US6642652
1523	US6020078	http://www.google.com/patents/US6020078
1524	US6423429	http://www.google.com/patents/US6423429
1525	US5920080	http://www.google.com/patents/US5920080
1526	US5036248	http://www.google.com/patents/US5036248
1527	US6621211	http://www.google.com/patents/US6621211
1528	US6614179	http://www.google.com/patents/US6614179
1529	US6069443	http://www.google.com/patents/US6069443
1530	US6689492	http://www.google.com/patents/US6689492
1531	US6366025	http://www.google.com/patents/US6366025
1532	US4843280	http://www.google.com/patents/US4843280
1533	US5965907	http://www.google.com/patents/US5965907
1534	US6057647	http://www.google.com/patents/US6057647
1535	US6686691	http://www.google.com/patents/US6686691
1536	US6366017	http://www.google.com/patents/US6366017
1537	US6147451	http://www.google.com/patents/US6147451
1538	US6538371	http://www.google.com/patents/US6538371
1539	US6337536	http://www.google.com/patents/US6337536
1540	US6982518	http://www.google.com/patents/US6982518
1541	US6049167	http://www.google.com/patents/US6049167
1542	US6140763	http://www.google.com/patents/US6140763
1543	US6607286	http://www.google.com/patents/US6607286
1544	US6560038	http://www.google.com/patents/US6560038
1545	US6137223	http://www.google.com/patents/US6137223
1546	US4445132	http://www.google.com/patents/US4445132
1547	US6717358	http://www.google.com/patents/US6717358
1548	US6833668	http://www.google.com/patents/US6833668
1549	US6614103	http://www.google.com/patents/US6614103
1550	US6501100	http://www.google.com/patents/US6501100
1551	US6570325	http://www.google.com/patents/US6570325
1552	US6023073	http://www.google.com/patents/US6023073
1553	US6195142	http://www.google.com/patents/US6195142
1554	US6384529	http://www.google.com/patents/US6384529
1555	US6936857	http://www.google.com/patents/US6936857
1556	US6578986	http://www.google.com/patents/US6578986
1557	US6319425	http://www.google.com/patents/US6319425
1558	US6717353	http://www.google.com/patents/US6717353
1559	US6777871	http://www.google.com/patents/US6777871
1560	US6635363	http://www.google.com/patents/US6635363
1561	US6608449	http://www.google.com/patents/US6608449
1562	US6650044	http://www.google.com/patents/US6650044
1563	US6420834	http://www.google.com/patents/US6420834
1564	US5514878	http://www.google.com/patents/US5514878
1565	US5162878	http://www.google.com/patents/US5162878
1566	US5663573	http://www.google.com/patents/US5663573
1567	US4774434	http://www.google.com/patents/US4774434
1568	US6429601	http://www.google.com/patents/US6429601
1569	US6589673	http://www.google.com/patents/US6589673
1570	US4703219	http://www.google.com/patents/US4703219
1571	US6817735	http://www.google.com/patents/US6817735
1572	US6278236	http://www.google.com/patents/US6278236
1573	US6670748	http://www.google.com/patents/US6670748
1574	US6091382	http://www.google.com/patents/US6091382
1575	US6548956	http://www.google.com/patents/US6548956
1576	US6501102	http://www.google.com/patents/US6501102
1577	US6641933	http://www.google.com/patents/US6641933
1578	US6284393	http://www.google.com/patents/US6284393
1579	US6204523	http://www.google.com/patents/US6204523
1580	US6515314	http://www.google.com/patents/US6515314
1581	US5682043	http://www.google.com/patents/US5682043
1582	US6680569	http://www.google.com/patents/US6680569
1583	US6486601	http://www.google.com/patents/US6486601
1584	US6630691	http://www.google.com/patents/US6630691
1585	US6943380	http://www.google.com/patents/US6943380
1586	US6412971	http://www.google.com/patents/US6412971
1587	US7023019	http://www.google.com/patents/US7023019
1588	US6841804	http://www.google.com/patents/US6841804
1589	US6422716	http://www.google.com/patents/US6422716
1590	US6509651	http://www.google.com/patents/US6509651
1591	US6538374	http://www.google.com/patents/US6538374
1592	US6373188	http://www.google.com/patents/US6373188
1593	US6593690	http://www.google.com/patents/US6593690
1594	US6392339	http://www.google.com/patents/US6392339
1595	US6685852	http://www.google.com/patents/US6685852
1596	US6212213	http://www.google.com/patents/US6212213
1597	US6603258	http://www.google.com/patents/US6603258
1598	US6765237	http://www.google.com/patents/US6765237
1599	US6616862	http://www.google.com/patents/US6616862
1600	US6458475	http://www.google.com/patents/US6458475
1601	US5206939	http://www.google.com/patents/US5206939
1602	US4103315	http://www.google.com/patents/US4103315
1603	US5465185	http://www.google.com/patents/US5465185
1604	US5159513	http://www.google.com/patents/US5159513
1605	US5991113	http://www.google.com/patents/US5991113
1606	US5088081	http://www.google.com/patents/US5088081
1607	US5408377	http://www.google.com/patents/US5408377
1608	US5287238	http://www.google.com/patents/US5287238
1609	US5689384	http://www.google.com/patents/US5689384
1610	US5668679	http://www.google.com/patents/US5668679
1611	US4774700	http://www.google.com/patents/US4774700
1612	US4669004	http://www.google.com/patents/US4669004
1613	US5729410	http://www.google.com/patents/US5729410
1614	US5438747	http://www.google.com/patents/US5438747
1615	US4777544	http://www.google.com/patents/US4777544
1616	US5394274	http://www.google.com/patents/US5394274
1617	US5189578	http://www.google.com/patents/US5189578
1618	US5583725	http://www.google.com/patents/US5583725
1619	US4338644	http://www.google.com/patents/US4338644
1620	US5668688	http://www.google.com/patents/US5668688
1621	US4761699	http://www.google.com/patents/US4761699
1622	US5237460	http://www.google.com/patents/US5237460
1623	US5062021	http://www.google.com/patents/US5062021
1624	US5041924	http://www.google.com/patents/US5041924
1625	US4167765	http://www.google.com/patents/US4167765
1626	US5034837	http://www.google.com/patents/US5034837
1627	US5701223	http://www.google.com/patents/US5701223
1628	US5549978	http://www.google.com/patents/US5549978
1629	US5384671	http://www.google.com/patents/US5384671
1630	US5018037	http://www.google.com/patents/US5018037
1631	US4663685	http://www.google.com/patents/US4663685
1632	US4679103	http://www.google.com/patents/US4679103
1633	US5491597	http://www.google.com/patents/US5491597
1634	US4494156	http://www.google.com/patents/US4494156
1635	US5452164	http://www.google.com/patents/US5452164
1636	US5745319	http://www.google.com/patents/US5745319
1637	US5521778	http://www.google.com/patents/US5521778
1638	US4775901	http://www.google.com/patents/US4775901
1639	US4410917	http://www.google.com/patents/US4410917
1640	US6738205	http://www.google.com/patents/US6738205
1641	US5820769	http://www.google.com/patents/US5820769
1642	US6504675	http://www.google.com/patents/US6504675
1643	US4963998	http://www.google.com/patents/US4963998
1644	US4949039	http://www.google.com/patents/US4949039
1645	US6009549	http://www.google.com/patents/US6009549
1646	US5377058	http://www.google.com/patents/US5377058
1647	US5465186	http://www.google.com/patents/US5465186
1648	US4713714	http://www.google.com/patents/US4713714
1649	US6023395	http://www.google.com/patents/US6023395
1650	US4605977	http://www.google.com/patents/US4605977
1651	US4996623	http://www.google.com/patents/US4996623
1652	US5262907	http://www.google.com/patents/US5262907
1653	US6519107	http://www.google.com/patents/US6519107
1654	US5523903	http://www.google.com/patents/US5523903
1655	US4211997	http://www.google.com/patents/US4211997
1656	US4819094	http://www.google.com/patents/US4819094
1657	US4562495	http://www.google.com/patents/US4562495
1658	US4224644	http://www.google.com/patents/US4224644
1659	US4405952	http://www.google.com/patents/US4405952
1660	US4924331	http://www.google.com/patents/US4924331
1661	US4414589	http://www.google.com/patents/US4414589
1662	US4785361	http://www.google.com/patents/US4785361
1663	US5844920	http://www.google.com/patents/US5844920
1664	US5077722	http://www.google.com/patents/US5077722
1665	US4535374	http://www.google.com/patents/US4535374
1666	US5233482	http://www.google.com/patents/US5233482
1667	US6002544	http://www.google.com/patents/US6002544
1668	US4783705	http://www.google.com/patents/US4783705
1669	US4811325	http://www.google.com/patents/US4811325
1670	US4914529	http://www.google.com/patents/US4914529
1671	US4135217	http://www.google.com/patents/US4135217
1672	US5956216	http://www.google.com/patents/US5956216
1673	US5452166	http://www.google.com/patents/US5452166
1674	US5214549	http://www.google.com/patents/US5214549
1675	US6266218	http://www.google.com/patents/US6266218
1676	US5432734	http://www.google.com/patents/US5432734
1677	US4775969	http://www.google.com/patents/US4775969
1678	US5255270	http://www.google.com/patents/US5255270
1679	US5065259	http://www.google.com/patents/US5065259
1680	US4823212	http://www.google.com/patents/US4823212
1681	US5848042	http://www.google.com/patents/US5848042
1682	US5021906	http://www.google.com/patents/US5021906
1683	US5898544	http://www.google.com/patents/US5898544
1684	US5450489	http://www.google.com/patents/US5450489
1685	US4862292	http://www.google.com/patents/US4862292
1686	US5764444	http://www.google.com/patents/US5764444
1687	US5701222	http://www.google.com/patents/US5701222
1688	US6304407	http://www.google.com/patents/US6304407
1689	US5130866	http://www.google.com/patents/US5130866
1690	US5851643	http://www.google.com/patents/US5851643
1691	US4853810	http://www.google.com/patents/US4853810
1692	US5128810	http://www.google.com/patents/US5128810
1693	US4302523	http://www.google.com/patents/US4302523
1694	US5898548	http://www.google.com/patents/US5898548
1695	US4833554	http://www.google.com/patents/US4833554
1696	US5822142	http://www.google.com/patents/US5822142
1697	US4945429	http://www.google.com/patents/US4945429
1698	US6014296	http://www.google.com/patents/US6014296
1699	US5657188	http://www.google.com/patents/US5657188
1700	US4616276	http://www.google.com/patents/US4616276
1701	US4938642	http://www.google.com/patents/US4938642
1702	US6481939	http://www.google.com/patents/US6481939
1703	US4770573	http://www.google.com/patents/US4770573
1704	US4789277	http://www.google.com/patents/US4789277
1705	US4319860	http://www.google.com/patents/US4319860
1706	US5584621	http://www.google.com/patents/US5584621
1707	US4652191	http://www.google.com/patents/US4652191
1708	US4382728	http://www.google.com/patents/US4382728
1709	US5378091	http://www.google.com/patents/US5378091
1710	US5853274	http://www.google.com/patents/US5853274
1711	US5028180	http://www.google.com/patents/US5028180
1712	US6099217	http://www.google.com/patents/US6099217
1713	US4907325	http://www.google.com/patents/US4907325
1714	US4239428	http://www.google.com/patents/US4239428
1715	US6261036	http://www.google.com/patents/US6261036
1716	US5094575	http://www.google.com/patents/US5094575
1717	US5829931	http://www.google.com/patents/US5829931
1718	US4588339	http://www.google.com/patents/US4588339
1719	US5452751	http://www.google.com/patents/US5452751
1720	US4445811	http://www.google.com/patents/US4445811
1721	US4738571	http://www.google.com/patents/US4738571
1722	US5662440	http://www.google.com/patents/US5662440
1723	US5181813	http://www.google.com/patents/US5181813
1724	US6318936	http://www.google.com/patents/US6318936
1725	US5074724	http://www.google.com/patents/US5074724
1726	US6065912	http://www.google.com/patents/US6065912
1727	US6276879	http://www.google.com/patents/US6276879
1728	US5853273	http://www.google.com/patents/US5853273
1729	US5564870	http://www.google.com/patents/US5564870
1730	US4987668	http://www.google.com/patents/US4987668
1731	US5191921	http://www.google.com/patents/US5191921
1732	US4658485	http://www.google.com/patents/US4658485
1733	US5678965	http://www.google.com/patents/US5678965
1734	US4747735	http://www.google.com/patents/US4747735
1735	US5265657	http://www.google.com/patents/US5265657
1736	US5310296	http://www.google.com/patents/US5310296
1737	US5613813	http://www.google.com/patents/US5613813
1738	US5590989	http://www.google.com/patents/US5590989
1739	US4502824	http://www.google.com/patents/US4502824
1740	US5163793	http://www.google.com/patents/US5163793
1741	US5424845	http://www.google.com/patents/US5424845
1742	US6077002	http://www.google.com/patents/US6077002
1743	US5388935	http://www.google.com/patents/US5388935
1744	US5308201	http://www.google.com/patents/US5308201
1745	US5678291	http://www.google.com/patents/US5678291
1746	US5074723	http://www.google.com/patents/US5074723
1747	US6079915	http://www.google.com/patents/US6079915
1748	US5582494	http://www.google.com/patents/US5582494
1749	US4350463	http://www.google.com/patents/US4350463
1750	US5697739	http://www.google.com/patents/US5697739
1751	US4655655	http://www.google.com/patents/US4655655
1752	US4714389	http://www.google.com/patents/US4714389
1753	US4795292	http://www.google.com/patents/US4795292
1754	US5143494	http://www.google.com/patents/US5143494
1755	US4122755	http://www.google.com/patents/US4122755
1756	US4813831	http://www.google.com/patents/US4813831
1757	US4786220	http://www.google.com/patents/US4786220
1758	US5909987	http://www.google.com/patents/US5909987
1759	US5733078	http://www.google.com/patents/US5733078
1760	US4778313	http://www.google.com/patents/US4778313
1761	US4204787	http://www.google.com/patents/US4204787
1762	US4818161	http://www.google.com/patents/US4818161
1763	US6139229	http://www.google.com/patents/US6139229
1764	US5593258	http://www.google.com/patents/US5593258
1765	US6568055	http://www.google.com/patents/US6568055
1766	US5586848	http://www.google.com/patents/US5586848
1767	US5193954	http://www.google.com/patents/US5193954
1768	US5590988	http://www.google.com/patents/US5590988
1769	US5575597	http://www.google.com/patents/US5575597
1770	US6241435	http://www.google.com/patents/US6241435
1771	US4593444	http://www.google.com/patents/US4593444
1772	US5567093	http://www.google.com/patents/US5567093
1773	US5193953	http://www.google.com/patents/US5193953
1774	US4227842	http://www.google.com/patents/US4227842
1775	US4606685	http://www.google.com/patents/US4606685
1776	US5542792	http://www.google.com/patents/US5542792
1777	US7125207	http://www.google.com/patents/US7125207
1778	US5064321	http://www.google.com/patents/US5064321
1779	US5321874	http://www.google.com/patents/US5321874
1780	US4589174	http://www.google.com/patents/US4589174
1781	US6113323	http://www.google.com/patents/US6113323
1782	US5312212	http://www.google.com/patents/US5312212
1783	US5758999	http://www.google.com/patents/US5758999
1784	US5413438	http://www.google.com/patents/US5413438
1785	USR33045	http://www.google.com/patents/USR33045
1786	US4655653	http://www.google.com/patents/US4655653
1787	US4561814	http://www.google.com/patents/US4561814
1788	US5803684	http://www.google.com/patents/US5803684
1789	US4705438	http://www.google.com/patents/US4705438
1790	US4955770	http://www.google.com/patents/US4955770
1791	US5800079	http://www.google.com/patents/US5800079
1792	US4632614	http://www.google.com/patents/US4632614
1793	US5848458	http://www.google.com/patents/US5848458
1794	US5933933	http://www.google.com/patents/US5933933
1795	US5676506	http://www.google.com/patents/US5676506
1796	US5707186	http://www.google.com/patents/US5707186
1797	US4642005	http://www.google.com/patents/US4642005
1798	USR31288	http://www.google.com/patents/USR31288
1799	US5787758	http://www.google.com/patents/US5787758
1800	US5240358	http://www.google.com/patents/US5240358
1801	US5729129	http://www.google.com/patents/US5729129
1802	US5099845	http://www.google.com/patents/US5099845
1803	US5913820	http://www.google.com/patents/US5913820
1804	US5833608	http://www.google.com/patents/US5833608
1805	US5752513	http://www.google.com/patents/US5752513
1806	US4905698	http://www.google.com/patents/US4905698
1807	US5368030	http://www.google.com/patents/US5368030
1808	US5325873	http://www.google.com/patents/US5325873
1809	US6381485	http://www.google.com/patents/US6381485
1810	US4793355	http://www.google.com/patents/US4793355
1811	US5715822	http://www.google.com/patents/US5715822
1812	US5735278	http://www.google.com/patents/US5735278
1813	US6073043	http://www.google.com/patents/US6073043
1814	US6161032	http://www.google.com/patents/US6161032
1815	US4543959	http://www.google.com/patents/US4543959
1816	US5469847	http://www.google.com/patents/US5469847
1817	US6122538	http://www.google.com/patents/US6122538
1818	US5744953	http://www.google.com/patents/US5744953
1819	US5964705	http://www.google.com/patents/US5964705
1820	US5762064	http://www.google.com/patents/US5762064
1821	US6628980	http://www.google.com/patents/US6628980
1822	US5868674	http://www.google.com/patents/US5868674
1823	US5699801	http://www.google.com/patents/US5699801
1824	US6280385	http://www.google.com/patents/US6280385
1825	US5727553	http://www.google.com/patents/US5727553
1826	US4875485	http://www.google.com/patents/US4875485
1827	US6246231	http://www.google.com/patents/US6246231
1828	US4691163	http://www.google.com/patents/US4691163
1829	US7184814	http://www.google.com/patents/US7184814
1830	US6289232	http://www.google.com/patents/US6289232
1831	US5941904	http://www.google.com/patents/US5941904
1832	US5810728	http://www.google.com/patents/US5810728
1833	US5170789	http://www.google.com/patents/US5170789
1834	US4985678	http://www.google.com/patents/US4985678
1835	US5699799	http://www.google.com/patents/US5699799
1836	US5197474	http://www.google.com/patents/US5197474
1837	US5008624	http://www.google.com/patents/US5008624
1838	US6437567	http://www.google.com/patents/US6437567
1839	US5265611	http://www.google.com/patents/US5265611
1840	US5365927	http://www.google.com/patents/US5365927
1841	US6211666	http://www.google.com/patents/US6211666
1842	US5928148	http://www.google.com/patents/US5928148
1843	US4411270	http://www.google.com/patents/US4411270
1844	US4672972	http://www.google.com/patents/US4672972
1845	US6427079	http://www.google.com/patents/US6427079
1846	US5694952	http://www.google.com/patents/US5694952
1847	US5882304	http://www.google.com/patents/US5882304
1848	US4445501	http://www.google.com/patents/US4445501
1849	US6171240	http://www.google.com/patents/US6171240
1850	US4875486	http://www.google.com/patents/US4875486
1851	US5671741	http://www.google.com/patents/US5671741
1852	US5363845	http://www.google.com/patents/US5363845
1853	US6611141	http://www.google.com/patents/US6611141
1854	US6522909	http://www.google.com/patents/US6522909
1855	US5305749	http://www.google.com/patents/US5305749
1856	US4534358	http://www.google.com/patents/US4534358
1857	US4602641	http://www.google.com/patents/US4602641
1858	US6864686	http://www.google.com/patents/US6864686
1859	US4710717	http://www.google.com/patents/US4710717
1860	US6304769	http://www.google.com/patents/US6304769
1861	US5713358	http://www.google.com/patents/US5713358
1862	US6834201	http://www.google.com/patents/US6834201
1863	US5167232	http://www.google.com/patents/US5167232
1864	US6774624	http://www.google.com/patents/US6774624
1865	US4114606	http://www.google.com/patents/US4114606
1866	US6031375	http://www.google.com/patents/US6031375
1867	USR32619	http://www.google.com/patents/USR32619
1868	US4651099	http://www.google.com/patents/US4651099
1869	US6560476	http://www.google.com/patents/US6560476
1870	US6591128	http://www.google.com/patents/US6591128
1871	US4777957	http://www.google.com/patents/US4777957
1872	US6317619	http://www.google.com/patents/US6317619
1873	US6477398	http://www.google.com/patents/US6477398
1874	US4830012	http://www.google.com/patents/US4830012
1875	US4721914	http://www.google.com/patents/US4721914
1876	US4977896	http://www.google.com/patents/US4977896
1877	US4932411	http://www.google.com/patents/US4932411
1878	US6219571	http://www.google.com/patents/US6219571
1879	US5284144	http://www.google.com/patents/US5284144
1880	US4939464	http://www.google.com/patents/US4939464
1881	US5445151	http://www.google.com/patents/US5445151
1882	US5944023	http://www.google.com/patents/US5944023
1883	US5370118	http://www.google.com/patents/US5370118
1884	US6198959	http://www.google.com/patents/US6198959
1885	US4707658	http://www.google.com/patents/US4707658
1886	US5629622	http://www.google.com/patents/US5629622
1887	US5235283	http://www.google.com/patents/US5235283
1888	US4727328	http://www.google.com/patents/US4727328
1889	US6615155	http://www.google.com/patents/US6615155
1890	US5438990	http://www.google.com/patents/US5438990
1891	US6541966	http://www.google.com/patents/US6541966
1892	US5519372	http://www.google.com/patents/US5519372
1893	US4943770	http://www.google.com/patents/US4943770
1894	US6067465	http://www.google.com/patents/US6067465
1895	US6194899	http://www.google.com/patents/US6194899
1896	US6636757	http://www.google.com/patents/US6636757
1897	US5490513	http://www.google.com/patents/US5490513
1898	US4416289	http://www.google.com/patents/US4416289
1899	US5355087	http://www.google.com/patents/US5355087
1900	US4719425	http://www.google.com/patents/US4719425
1901	US4528588	http://www.google.com/patents/US4528588
1902	US4972471	http://www.google.com/patents/US4972471
1903	US5237553	http://www.google.com/patents/US5237553
1904	US5111444	http://www.google.com/patents/US5111444
1905	US5191573	http://www.google.com/patents/US5191573
1906	US6328766	http://www.google.com/patents/US6328766
1907	US6236634	http://www.google.com/patents/US6236634
1908	US4719594	http://www.google.com/patents/US4719594
1909	US5271018	http://www.google.com/patents/US5271018
1910	US4450553	http://www.google.com/patents/US4450553
1911	US5526338	http://www.google.com/patents/US5526338
1912	US5172111	http://www.google.com/patents/US5172111
1913	US5404357	http://www.google.com/patents/US5404357
1914	US5715221	http://www.google.com/patents/US5715221
1915	US4766581	http://www.google.com/patents/US4766581
1916	US5088081	http://www.google.com/patents/US5088081
1917	US6160778	http://www.google.com/patents/US6160778
1918	US5235585	http://www.google.com/patents/US5235585
1919	US4774700	http://www.google.com/patents/US4774700
1920	US4677604	http://www.google.com/patents/US4677604
1921	US5463565	http://www.google.com/patents/US5463565
1922	US5815484	http://www.google.com/patents/US5815484
1923	US5508995	http://www.google.com/patents/US5508995
1924	US5878020	http://www.google.com/patents/US5878020
1925	US5557596	http://www.google.com/patents/US5557596
1926	US5247494	http://www.google.com/patents/US5247494
1927	US5497359	http://www.google.com/patents/US5497359
1928	US4142209	http://www.google.com/patents/US4142209
1929	US5732062	http://www.google.com/patents/US5732062
1930	US6011757	http://www.google.com/patents/US6011757
1931	US4797752	http://www.google.com/patents/US4797752
1932	US5528571	http://www.google.com/patents/US5528571
1933	US5303214	http://www.google.com/patents/US5303214
1934	US5608715	http://www.google.com/patents/US5608715
1935	US5377178	http://www.google.com/patents/US5377178
1936	US5210734	http://www.google.com/patents/US5210734
1937	US5491597	http://www.google.com/patents/US5491597
1938	US4879611	http://www.google.com/patents/US4879611
1939	US5400319	http://www.google.com/patents/US5400319
1940	US5446565	http://www.google.com/patents/US5446565
1941	US5537373	http://www.google.com/patents/US5537373
1942	US5034914	http://www.google.com/patents/US5034914
1943	US6072759	http://www.google.com/patents/US6072759
1944	US5896403	http://www.google.com/patents/US5896403
1945	US4410917	http://www.google.com/patents/US4410917
1946	US6222806	http://www.google.com/patents/US6222806
1947	US5224087	http://www.google.com/patents/US5224087
1948	US5383176	http://www.google.com/patents/US5383176
1949	US5687160	http://www.google.com/patents/US5687160
1950	US4211997	http://www.google.com/patents/US4211997
1951	US5546365	http://www.google.com/patents/US5546365
1952	US5513169	http://www.google.com/patents/US5513169
1953	US5490126	http://www.google.com/patents/US5490126
1954	US4839505	http://www.google.com/patents/US4839505
1955	US5809006	http://www.google.com/patents/US5809006
1956	US4868373	http://www.google.com/patents/US4868373
1957	US6084843	http://www.google.com/patents/US6084843
1958	US6011772	http://www.google.com/patents/US6011772
1959	US5432769	http://www.google.com/patents/US5432769
1960	US4872151	http://www.google.com/patents/US4872151
1961	US5452284	http://www.google.com/patents/US5452284
1962	US4791622	http://www.google.com/patents/US4791622
1963	US5181161	http://www.google.com/patents/US5181161
1964	US4755978	http://www.google.com/patents/US4755978
1965	US5822291	http://www.google.com/patents/US5822291
1966	US6041023	http://www.google.com/patents/US6041023
1967	US5612943	http://www.google.com/patents/US5612943
1968	US4866692	http://www.google.com/patents/US4866692
1969	US5077722	http://www.google.com/patents/US5077722
1970	US5023856	http://www.google.com/patents/US5023856
1971	US4811325	http://www.google.com/patents/US4811325
1972	US5319626	http://www.google.com/patents/US5319626
1973	US5255270	http://www.google.com/patents/US5255270
1974	US4775969	http://www.google.com/patents/US4775969
1975	US5251198	http://www.google.com/patents/US5251198
1976	US5859828	http://www.google.com/patents/US5859828
1977	US6052465	http://www.google.com/patents/US6052465
1978	US5495466	http://www.google.com/patents/US5495466
1979	US4827462	http://www.google.com/patents/US4827462
1980	US4321635	http://www.google.com/patents/US4321635
1981	US4862292	http://www.google.com/patents/US4862292
1982	US5493552	http://www.google.com/patents/US5493552
1983	US4527262	http://www.google.com/patents/US4527262
1984	US4363116	http://www.google.com/patents/US4363116
1985	US5276662	http://www.google.com/patents/US5276662
1986	US6172948	http://www.google.com/patents/US6172948
1987	US6246656	http://www.google.com/patents/US6246656
1988	US5636194	http://www.google.com/patents/US5636194
1989	US5553045	http://www.google.com/patents/US5553045
1990	US5241659	http://www.google.com/patents/US5241659
1991	US5138604	http://www.google.com/patents/US5138604
1992	US4878211	http://www.google.com/patents/US4878211
1993	US5850382	http://www.google.com/patents/US5850382
1994	US4949331	http://www.google.com/patents/US4949331
1995	US5602820	http://www.google.com/patents/US5602820
1996	US4097895	http://www.google.com/patents/US4097895
1997	US5748598	http://www.google.com/patents/US5748598
1998	US5105408	http://www.google.com/patents/US5105408
[truncated: 802 more rows]
